# Supplementary material for: Screening of Human Gut Bacterial Culture Collection Identifies Species That Biotransform Quercetin into Metabolites with Anticancer Properties
Source: Int J Mol Sci. 2021 Jun 30;22(13):7045. doi: 10.3390/ijms22137045 (PMC8269047; doi:10.3390/ijms22137045)
Supplement: Supplementary file 1 [file ijms-22-07045-s001.zip]

Archive with 8 entries (8 files):
- Figure S1.jpg
- Figure S2.jpg
- Figure S3.jpg
- Figure S4.jpg
- Figure S5.jpg
- Supplemental Table S1.xlsx
- Supplemental table S2.xlsx
- Supplemental table S3.xlsx
