# Supplementary material for: Screening of Human Gut Bacterial Culture Collection Identifies Species That Biotransform Quercetin into Metabolites with Anticancer Properties
Source: Int J Mol Sci. 2021 Jun 30;22(13):7045. doi: 10.3390/ijms22137045 (PMC8269047; doi:10.3390/ijms22137045)
Supplement: Supplementary file 1 [file ijms-22-07045-s001.zip › Supplemental Table S1.xlsx]

## Sheet: Multi BLAST (5 sequences)
Supplemental table 1: TBLAST search results to identify homologs of known quercetin biotransforming genes in Flavonifractor plautii and Bacillus glycinifermentans genomes
Target genome	Query gene	source Organism	Enzyme	Number of HSPs	Lowest E-value	Accession (E-value)	Description (E-value)	Greatest identity %	Accession (identity %)	Description (identity %)	Greatest positive %	Accession (positive %)	Description (positive %)	Greatest HSP length	Accession (HSP length)	Description (HSP length)	Greatest bit score	Accession (bit score)	Description (bit score)
Flavonifractor plautii 1616	EHY79687	Pseudomonas	Pirin like Protein	5	2.18927	19	No definition line	35.8974	35	No definition line	52.5	31	No definition line	186	19	No definition line	26.9498	19	No definition line
Flavonifractor plautii 1616	YHHW_ECOLI	E.coli	Pirin like Protein	4	1.6442	17	No definition line	39.2857	17	No definition line	70	5	No definition line	159	72	No definition line	26.9498	17	No definition line
Flavonifractor plautii 1616	QDOI_BACSU	Bacillus subtilis	Quercetin 2,3-dioxygenase	11	0.00637848	31	No definition line	46.875	18	No definition line	59.375	18	No definition line	291	11	No definition line	35.4242	31	No definition line
Flavonifractor plautii 1616	AAQ12341	Eubacterium ramulus	Phloretin Hydrolase	6	7.34147e-72	25	No definition line	47.3684	25	No definition line	66.6667	2	No definition line	732	25	No definition line	236.884	25	No definition line
Flavonifractor plautii 1616	OXE48401	Flavinofractor plautii	Phloretin Hydrolase	10	0	25	No definition line	100	25	No definition line	100	25	No definition line	801	25	No definition line	550.051	25	No definition line
Bacillus glycinifermentans 1680	EHY79687	Pseudomonas	pirin-like protein	4	2.29509	contig00011	No definition line	42.3729	contig00002	No definition line	58.3333	contig00004	No definition line	252	contig00024	No definition line	26.9498	contig00011	No definition line
Bacillus glycinifermentans 1680	YHHW_ECOLI	E. coli	pirin-like protein	5	1.93252	contig00002	No definition line	41.9355	contig00001	No definition line	65.3846	contig00008	No definition line	204	contig00002	No definition line	26.9498	contig00002	No definition line
Bacillus glycinifermentans 1680	QDOI_BACSU	Bacillus subtilis	quercetin 2,3- dioxygenase	15	0.0467487	contig00003	No definition line	57.8947	contig00032	No definition line	80	contig00002	No definition line	369	contig00046	No definition line	32.7278	contig00003	No definition line
Bacillus glycinifermentans 1680	AAQ12341	Eubacterium ramulus	Phloretin hydrolase	2	2.17018	contig00007	No definition line	35.4839	contig00007	No definition line	51.6129	contig00007	No definition line	195	contig00007	No definition line	26.9498	contig00007	No definition line
Bacillus glycinifermentans 1680	OXE48401	Flavinofractor plautii	Phloretin hydrolase	5	0.368661	contig00001	No definition line	36.8421	contig00001	No definition line	56.6667	contig00041	No definition line	174	contig00019	No definition line	29.6462	contig00001	No definition line
