# Supplementary material for: Screening of Human Gut Bacterial Culture Collection Identifies Species That Biotransform Quercetin into Metabolites with Anticancer Properties
Source: Int J Mol Sci. 2021 Jun 30;22(13):7045. doi: 10.3390/ijms22137045 (PMC8269047; doi:10.3390/ijms22137045)
Supplement: Supplementary file 1 [file ijms-22-07045-s001.zip › Supplemental table S2.xlsx]

## Sheet: study vs. control
Supplemental table 2: Transcriptomic analysis of B. glycinifermentans during exposure to quercetin
Name	Chromosome	Region	Max group mean	Log₂ fold change	Fold change	P-value	FDR p-value	Bonferroni
gapA	contig00001	337163..338170	1541.09	5.2429	37.8678	0	0	0
yjlD	contig00002	289134..290312	726.89	4.79219	27.7072	0	0	0
KBPDEBNK_01663	contig00005	156088..156321	8.01518	4.76812	27.2488	0.084595	0.305854	1
rpsF	contig00013	24665..24952	62.2554	4.41818	21.3799	1.5588e-08	4.16237e-07	6.83066e-05
yukE	contig00021	17136..17432	78.5625	4.36935	20.6683	1.63284e-08	4.28449e-07	7.15509e-05
thiS	contig00007	115770..115973	6.19905	4.34529	20.3264	0.114191	0.357929	1
ssbA_1	contig00013	24998..25510	338.021	4.26918	19.282	0	0	0
tpiA	contig00001	339572..340333	462.039	4.15902	17.8645	0	0	0
dltC	contig00006	complement(197452..197688)	22.3643	4.12651	17.4664	0.00210619	0.0193487	1
KBPDEBNK_03147	contig00017	17006..17140	4.24948	3.9399	15.3472	0.1728	0.440239	1
gpmI	contig00001	340326..341861	440.603	3.88597	14.7841	0	0	0
fbaA	contig00001	24287..25144	386.887	3.88233	14.7468	0	0	0
pgk	contig00001	338285..339541	411.554	3.7849	13.7838	0	0	0
rpmGA	contig00014	51475..51624	14.7154	3.67951	12.8128	0.0254201	0.135901	1
adhE	contig00013	complement(66431..69034)	532.356	3.63457	12.4198	0	0	0
rpsU	contig00014	1823..1996	13.3423	3.62241	12.3156	0.0224148	0.125283	1
atpF	contig00001	51206..51724	260.375	3.60458	12.1643	0	0	0
KBPDEBNK_00632	contig00002	153514..153717	3.88113	3.6024	12.1459	0.19247	0.469121	1
KBPDEBNK_04129	contig00034	21455..21664	3.01811	3.60203	12.1428	0.192519	0.469121	1
xynD	contig00001	complement(391874..392113)	2.87886	3.6019	12.1417	0.192536	0.469121	1
KBPDEBNK_01459	contig00004	complement(257961..258467)	204.493	3.6013	12.1367	0	0	0
cspB	contig00028	complement(35565..35765)	21.9484	3.58129	11.9695	0.00485635	0.0384125	1
atpB	contig00001	50048..50782	375.807	3.57411	11.91	0	0	0
infA	contig00023	complement(14117..14335)	22.7802	3.5441	11.6649	0.00168562	0.0159503	1
budC_1	contig00002	371530..372312	247.128	3.49856	11.3024	0	0	0
rny	contig00008	137163..138722	309.057	3.44664	10.9029	0	0	0
ptsI	contig00020	complement(152..1870)	310.533	3.41221	10.6457	0	0	0
KBPDEBNK_00053	contig00001	49657..50040	257.469	3.31718	9.96715	0	0	0
hfq	contig00048	2782..3003	11.3929	3.29674	9.82689	0.0230569	0.127409	1
atpG	contig00001	53880..54734	254.644	3.29069	9.78579	0	0	0
atpH	contig00001	51721..52275	196.36	3.26423	9.60794	0	0	0
eno	contig00001	341884..343176	308.142	3.26333	9.60197	0	0	0
dltA	contig00006	complement(198858..200366)	337.342	3.24512	9.48156	0	0	0
KBPDEBNK_04285	contig00040	12014..12109	6.11565	3.23644	9.42467	0.245757	0.528108	1
KBPDEBNK_02503	contig00010	complement(5973..6173)	3.2051	3.23632	9.42384	0.245777	0.528108	1
KBPDEBNK_00579	contig00002	104966..105100	3.60206	3.23594	9.42141	0.245836	0.528108	1
KBPDEBNK_00569	contig00002	99529..99720	2.83022	3.23582	9.42059	0.245856	0.528108	1
atpD	contig00001	54760..56181	397.285	3.13211	8.76719	0	0	0
patA_1	contig00006	complement(197704..198861)	255.766	3.08841	8.50559	0	0	0
degU_1	contig00001	204663..205352	194.316	3.04234	8.23827	0	0	0
atpA	contig00001	52283..53791	357.358	3.0038	8.0211	0	0	0
rplU	contig00005	85917..86225	37.6484	2.99879	7.9933	1.72205e-06	3.38387e-05	0.00754602
KBPDEBNK_02516	contig00010	complement(16987..17214)	2.17851	2.91241	7.52874	0.303788	0.584372	1
yjbC	contig00007	97842..98420	179.194	2.9021	7.47511	0	0	0
rpsT	contig00043	complement(185..451)	16.155	2.87153	7.31843	0.00490716	0.0386748	1
tuf	contig00023	complement(26908..28095)	297.884	2.84511	7.18558	0	0	0
mtnX_1	contig00006	11493..12143	92.0349	2.83468	7.13385	0	0	0
fusA	contig00023	complement(28214..30292)	298.695	2.81737	7.04876	0	0	0
KBPDEBNK_00067	contig00001	61918..62613	141.132	2.80894	7.00771	0	0	0
pyk	contig00011	49759..51516	187.833	2.79705	6.95019	0	0	0
mobB	contig00032	complement(14248..14784)	156.156	2.79011	6.91684	1.11022e-16	9.53921e-15	4.865e-13
KBPDEBNK_01967	contig00006	complement(200380..200529)	12.4571	2.7538	6.7449	0.059546	0.245697	1
rpsM	contig00023	complement(13581..13946)	135.854	2.74748	6.71542	0	0	0
KBPDEBNK_03232	contig00018	32015..32254	1.83157	2.74449	6.70152	0.332461	0.609958	1
KBPDEBNK_00485	contig00002	25812..25910	3.42174	2.74399	6.69921	0.332558	0.609958	1
KBPDEBNK_00539	contig00002	complement(74757..74981)	1.50557	2.74399	6.69921	0.332558	0.609958	1
degR	contig00002	76408..76596	1.79234	2.74399	6.69921	0.332558	0.609958	1
KBPDEBNK_01395	contig00004	complement(195707..195877)	1.98101	2.74399	6.69921	0.332558	0.609958	1
KBPDEBNK_01600	contig00005	98645..98773	2.62599	2.74399	6.69921	0.332558	0.609958	1
infC	contig00011	81591..82055	95.4274	2.74363	6.69755	3.33067e-16	2.65363e-14	1.4595e-12
KBPDEBNK_02012	contig00006	242345..242497	1.92844	2.74337	6.69631	0.332679	0.609958	1
spoIISB	contig00015	complement(28671..28847)	1.66696	2.74337	6.69631	0.332679	0.609958	1
spoVG	contig00024	complement(34501..34794)	24.9432	2.72687	6.6202	0.000623593	0.00684859	1
atpE	contig00001	50831..51043	37.7213	2.70869	6.53728	0.000328982	0.00383403	1
tal_1	contig00001	25319..25954	172.681	2.70044	6.5	0	0	0
tatAy	contig00037	7635..7811	10.4616	2.68152	6.41531	0.0661192	0.262277	1
secDF	contig00005	110850..113075	206.839	2.66974	6.36313	0	0	0
dltD	contig00006	complement(196277..197452)	199.145	2.64713	6.2642	0	0	0
KBPDEBNK_03575	contig00023	complement(14313..14642)	80.3112	2.64364	6.24907	8.52875e-10	2.83129e-08	3.7373e-06
veg	contig00024	complement(37619..37879)	36.8473	2.63333	6.20458	0.000188542	0.00234714	0.826192
rpsK	contig00023	complement(13165..13560)	104.1	2.6273	6.17868	6.66134e-16	5.12105e-14	2.919e-12
rpoA	contig00023	complement(12046..12990)	280.747	2.5916	6.02766	0	0	0
yukD	contig00021	17513..17752	10.3438	2.56473	5.91644	0.0349365	0.171318	1
icd	contig00011	55382..56695	160.797	2.56345	5.91119	0	0	0
rob	contig00004	209062..209973	153.57	2.56172	5.90412	0	0	0
rplB	contig00023	complement(23785..24618)	228.5	2.55201	5.86453	0	0	0
rpmI	contig00011	82073..82273	12.5014	2.55151	5.86248	0.0364859	0.175375	1
rpsL	contig00023	complement(30976..31392)	254.384	2.55144	5.86218	0	0	0
ftsH	contig00024	complement(11638..13557)	181.82	2.53894	5.81161	0	0	0
rplV	contig00023	complement(23087..23431)	86.2985	2.52995	5.7755	4.33691e-11	1.72767e-09	1.90043e-07
thiG	contig00007	115977..116744	161.476	2.52622	5.76058	0	0	0
KBPDEBNK_01647	contig00005	142965..143231	16.0191	2.51703	5.72404	0.00649756	0.0496899	1
rplQ	contig00023	complement(11606..11968)	118.261	2.51528	5.71709	7.24976e-14	4.23579e-12	3.17684e-10
rplP	contig00023	complement(21991..22425)	83.3837	2.51331	5.7093	2.09337e-11	8.73633e-10	9.17315e-08
rpsO	contig00008	110013..110282	19.9271	2.49053	5.61984	0.00225865	0.0205767	1
emrB_1	contig00015	complement(9805..11226)	145.449	2.48494	5.59812	2.55351e-15	1.69538e-13	1.11895e-11
lutB	contig00001	320382..321809	175.568	2.47969	5.57779	5.77316e-15	3.77582e-13	2.5298e-11
rplD	contig00023	complement(24937..25560)	164.265	2.4628	5.51287	0	0	0
pdhD_2	contig00034	complement(13136..14548)	154.258	2.45903	5.49848	0	0	0
map	contig00023	complement(14652..15398)	214.789	2.45171	5.47066	0	0	0
rplN	contig00023	complement(21104..21472)	65.6717	2.43419	5.4046	3.70023e-10	1.30761e-08	1.62144e-06
murAB	contig00001	26208..27497	151.854	2.43009	5.38927	0	0	0
tenI	contig00007	114051..114677	100.502	2.42297	5.36275	8.88178e-16	6.48666e-14	3.892e-12
lutC	contig00001	321806..322528	143.687	2.39873	5.27338	1.77636e-15	1.21625e-13	7.784e-12
rpsG	contig00023	complement(30341..30811)	215.532	2.39571	5.26238	0	0	0
rplE	contig00023	complement(20191..20730)	124.165	2.38283	5.2156	2.32037e-14	1.43209e-12	1.01678e-10
adk	contig00023	complement(15395..16090)	169.45	2.38177	5.21174	0	0	0
zapA	contig00025	complement(36432..36689)	5.08259	2.37418	5.18441	0.103059	0.341299	1
KBPDEBNK_01688	contig00005	complement(179519..179755)	5.83061	2.3735	5.18196	0.0899668	0.316074	1
rplO	contig00023	complement(17400..17840)	107.926	2.36815	5.16277	1.63203e-14	1.02165e-12	7.15155e-11
tig	contig00005	53555..54829	117.416	2.3604	5.13513	0	0	0
pfkA	contig00011	48773..49732	127.563	2.35673	5.12209	7.77156e-16	5.77203e-14	3.4055e-12
ypfD	contig00026	complement(6011..7156)	85.5855	2.33719	5.05317	0	0	0
rpoC	contig00023	complement(31867..35466)	228.276	2.3365	5.05074	0	0	0
cspD	contig00002	complement(76656..76856)	17.1226	2.33	5.02806	0.0180508	0.108951	1
moeB	contig00007	116741..117751	219.841	2.32243	5.00172	6.80567e-14	4.03006e-12	2.98224e-10
KBPDEBNK_04271	contig00039	20180..20359	8.01339	2.31345	4.97072	0.108642	0.34775	1
purF	contig00004	complement(186160..187590)	149.397	2.31185	4.96518	2.22045e-16	1.80185e-14	9.72999e-13
mraZ	contig00012	complement(57382..57813)	101.462	2.30697	4.94843	9.70446e-13	4.88792e-11	4.25249e-09
thiO_2	contig00007	114661..115773	139.661	2.2904	4.89193	2.22045e-16	1.80185e-14	9.72999e-13
rplC	contig00023	complement(25588..26217)	151.553	2.28847	4.88538	2.22045e-16	1.80185e-14	9.72999e-13
rplT	contig00011	82306..82665	50.7024	2.25463	4.77213	2.37763e-06	4.49084e-05	0.0104188
purL	contig00004	complement(187566..189794)	113.08	2.24868	4.75248	1.11022e-15	7.84677e-14	4.865e-12
rplS	contig00008	39688..40035	37.8564	2.24078	4.72653	0.000115554	0.00151152	0.506358
ydbM	contig00044	13248..14399	101.078	2.23315	4.7016	4.27103e-13	2.22805e-11	1.87156e-09
cdd	contig00014	11115..11525	74.8852	2.22984	4.69082	8.71191e-10	2.87034e-08	3.81756e-06
yajC	contig00005	107310..107570	12.7355	2.22571	4.67742	0.0138486	0.0891113	1
rpsQ	contig00023	complement(21513..21776)	13.0744	2.22491	4.67483	0.0135132	0.0877113	1
hupA	contig00002	3197..3475	17.9151	2.199	4.59161	0.00857056	0.0614668	1
nusB	contig00027	complement(26178..26567)	48.6746	2.1971	4.58558	3.61704e-07	7.73164e-06	0.00158499
KBPDEBNK_04458	contig00064	complement(609..773)	8.62154	2.19358	4.5744	0.130671	0.383781	1
mbl	contig00001	107606..108607	135.962	2.1835	4.54255	2.61346e-13	1.43153e-11	1.14522e-09
hpr	contig00017	41648..42268	76.4671	2.17214	4.5069	1.13032e-12	5.56523e-11	4.95305e-09
secY	contig00023	complement(16103..17398)	192.216	2.1394	4.40579	5.55112e-16	4.34375e-14	2.4325e-12
egsA_1	contig00006	12143..13192	131.719	2.13721	4.3991	7.77156e-16	5.77203e-14	3.4055e-12
KBPDEBNK_00564	contig00002	96197..96448	7.52147	2.13641	4.39667	0.0857011	0.307067	1
alsS	contig00001	135879..137597	533.094	2.126	4.36505	3.69038e-13	1.94834e-11	1.61713e-09
pdhC_3	contig00034	complement(14553..15881)	121.796	2.1233	4.3569	1.11022e-16	9.53921e-15	4.865e-13
rpsE	contig00023	complement(18067..18567)	128.722	2.11495	4.33174	1.88738e-15	1.27238e-13	8.2705e-12
secA	contig00001	221490..224015	129.27	2.10512	4.30232	1.39222e-13	7.923e-12	6.10071e-10
KBPDEBNK_01649	contig00005	143667..143951	9.96733	2.06835	4.19407	0.0246947	0.133431	1
rnjA	contig00034	21669..23336	96.0782	2.06147	4.17411	1.49415e-11	6.48254e-10	6.54736e-08
rpsS	contig00023	complement(23449..23727)	33.8578	2.04196	4.11805	0.000243234	0.00293623	1
fapR	contig00008	26211..26747	67.0637	2.03079	4.08629	1.84947e-11	7.86831e-10	8.10436e-08
gltT	contig00017	17461..18750	101.678	2.02948	4.08257	7.43849e-15	4.72398e-13	3.25955e-11
oppA	contig00007	92055..93683	111.084	2.00264	4.00733	5.88418e-15	3.79184e-13	2.57845e-11
KBPDEBNK_00041	contig00001	39217..39402	1.0281	1.99138	3.97616	0.497074	0.744648	1
KBPDEBNK_01222	contig00004	15019..15132	1.67743	1.99138	3.97616	0.497074	0.744648	1
KBPDEBNK_03335	contig00019	56916..57029	1.67743	1.99138	3.97616	0.497074	0.744648	1
sspM	contig00002	complement(49101..49205)	2.36524	1.99125	3.97581	0.497105	0.744648	1
KBPDEBNK_02455	contig00009	72610..72759	1.65567	1.99125	3.97581	0.497105	0.744648	1
KBPDEBNK_02881	contig00014	12573..12716	1.72465	1.99125	3.97581	0.497105	0.744648	1
KBPDEBNK_00160	contig00001	complement(155366..155512)	1.00358	1.99075	3.97444	0.497225	0.744648	1
KBPDEBNK_00170	contig00001	164935..165048	1.29409	1.99075	3.97444	0.497225	0.744648	1
KBPDEBNK_00519	contig00002	55792..55887	1.53673	1.99075	3.97444	0.497225	0.744648	1
KBPDEBNK_00638	contig00002	159969..160172	0.723166	1.99075	3.97444	0.497225	0.744648	1
KBPDEBNK_00647	contig00002	166008..166124	1.2609	1.99075	3.97444	0.497225	0.744648	1
KBPDEBNK_00862	contig00002	complement(387368..387493)	1.17084	1.99075	3.97444	0.497225	0.744648	1
KBPDEBNK_00957	contig00003	79131..79307	0.833479	1.99075	3.97444	0.497225	0.744648	1
KBPDEBNK_01265	contig00004	complement(58248..58433)	0.79315	1.99075	3.97444	0.497225	0.744648	1
KBPDEBNK_01495	contig00005	1373..1501	1.14361	1.99075	3.97444	0.497225	0.744648	1
KBPDEBNK_01640	contig00005	135511..135645	1.09278	1.99075	3.97444	0.497225	0.744648	1
KBPDEBNK_02186	contig00007	150622..150774	0.964221	1.99075	3.97444	0.497225	0.744648	1
KBPDEBNK_02188	contig00007	151288..151383	1.53673	1.99075	3.97444	0.497225	0.744648	1
yidD	contig00009	complement(23078..23305)	0.647043	1.99075	3.97444	0.497225	0.744648	1
KBPDEBNK_02505	contig00010	complement(7144..7263)	1.22938	1.99075	3.97444	0.497225	0.744648	1
KBPDEBNK_03696	contig00025	complement(674..835)	0.910653	1.99075	3.97444	0.497225	0.744648	1
rapI_7	contig00030	27939..28172	0.630452	1.99075	3.97444	0.497225	0.744648	1
KBPDEBNK_04272	contig00039	complement(20376..20519)	1.02449	1.99075	3.97444	0.497225	0.744648	1
KBPDEBNK_04372	contig00046	9522..9629	1.36598	1.99075	3.97444	0.497225	0.744648	1
abh_2	contig00034	complement(27503..27790)	6.68492	1.98337	3.95417	0.0906675	0.318099	1
tenA_2	contig00007	113384..114082	127.45	1.97221	3.92368	2.06168e-13	1.14358e-11	9.0343e-10
rpsC	contig00023	complement(22427..23083)	193.911	1.97173	3.92239	9.8388e-13	4.89927e-11	4.31136e-09
hag_4	contig00001	216404..217291	124.109	1.96857	3.9138	1.11022e-15	7.84677e-14	4.865e-12
KBPDEBNK_03878	contig00028	4024..4263	4.03981	1.96824	3.91289	0.193188	0.469784	1
KBPDEBNK_02875	contig00014	6968..7927	78.9163	1.96108	3.89353	1.77636e-15	1.21625e-13	7.784e-12
spxA	contig00007	98597..98992	67.6525	1.9597	3.8898	2.85268e-08	7.06239e-07	0.000125004
cggR	contig00001	336088..337128	120.808	1.95743	3.8837	5.78426e-14	3.47214e-12	2.53466e-10
bpr_2	contig00012	complement(37088..38596)	73.9158	1.95718	3.88303	1.52933e-12	7.44615e-11	6.70153e-09
glpX	contig00001	27561..28526	132.761	1.94975	3.86307	8.37135e-11	3.18985e-09	3.66832e-07
srrA_4	contig00026	complement(30008..30730)	77.7224	1.94168	3.84152	1.66533e-13	9.35576e-12	7.2975e-10
rplGB	contig00023	complement(31497..31745)	36.0221	1.93425	3.82178	0.00104797	0.0106795	1
plsX	contig00008	26765..27757	78.1136	1.93072	3.81246	1.84526e-10	6.73827e-09	8.08593e-07
purB	contig00004	complement(191506..192801)	105.338	1.92919	3.8084	3.32512e-13	1.77691e-11	1.45707e-09
thiD	contig00007	117778..118590	113.221	1.92891	3.80767	1.06574e-11	4.67006e-10	4.67006e-08
fabD	contig00008	27775..28728	115.477	1.92745	3.80383	1.05772e-09	3.40804e-08	4.63493e-06
modA	contig00007	9098..9889	59.8134	1.91749	3.77766	1.42879e-09	4.53694e-08	6.26097e-06
rplX	contig00023	complement(20756..21067)	60.2971	1.9081	3.75314	3.83765e-06	7.03623e-05	0.0168166
hemB	contig00005	65935..66909	83.3776	1.90383	3.74206	8.16924e-12	3.61592e-10	3.57976e-08
ptsG	contig00020	complement(2228..4327)	106.674	1.88583	3.69566	1.80622e-12	8.60311e-11	7.91486e-09
lutA_1	contig00001	319626..320342	133.098	1.87866	3.67734	5.63083e-12	2.54374e-10	2.46743e-08
moaE	contig00032	complement(13772..14269)	90.959	1.87779	3.67512	1.35886e-10	5.04619e-09	5.9545e-07
rpsJ	contig00023	complement(26255..26563)	38.3653	1.8729	3.66267	0.000104697	0.00140301	0.458784
tasA	contig00014	74230..75024	95.8526	1.8612	3.63309	2.11421e-07	4.70277e-06	0.000926446
moeA	contig00032	complement(14751..16043)	99.7206	1.86106	3.63275	5.29543e-12	2.41714e-10	2.32046e-08
rsmH_2	contig00012	complement(56374..57312)	83.234	1.85813	3.62538	2.35367e-14	1.43247e-12	1.03138e-10
minC	contig00005	81663..82343	95.1685	1.85666	3.62169	8.27116e-14	4.76898e-12	3.62442e-10
hemL	contig00005	66936..68231	76.7831	1.85094	3.60735	8.17901e-13	4.16749e-11	3.58404e-09
moaD	contig00032	complement(13546..13779)	9.30359	1.84598	3.59498	0.098369	0.333632	1
purS	contig00004	complement(190458..190712)	13.6019	1.84452	3.59132	0.0311686	0.159721	1
opuCD_1	contig00001	351808..352494	55.9223	1.83957	3.57904	1.96202e-07	4.38653e-06	0.000859759
hepS	contig00002	4634..5419	64.7254	1.82066	3.53243	4.30633e-12	1.98635e-10	1.88704e-08
purK	contig00004	complement(192798..193949)	104.311	1.81124	3.50945	2.04481e-11	8.61572e-10	8.96035e-08
KBPDEBNK_01586	contig00005	86238..86579	70.9503	1.80774	3.50095	2.05772e-06	3.95479e-05	0.00901693
iscS_1	contig00005	129227..130366	110.632	1.80531	3.49503	6.70242e-11	2.59911e-09	2.937e-07
ffh	contig00008	35807..37147	71.565	1.80142	3.48563	1.75959e-12	8.47311e-11	7.71053e-09
rpsR	contig00013	25554..25793	12.9287	1.80046	3.48331	0.0501128	0.220496	1
ndoA	contig00016	12182..12532	21.2465	1.78571	3.44789	0.00246603	0.0220534	1
atpC	contig00001	56205..56600	78.4131	1.77924	3.43245	1.08132e-08	2.94308e-07	4.73836e-05
rpoB	contig00023	complement(35528..39109)	135.218	1.77791	3.42928	1.62072e-10	5.96807e-09	7.10201e-07
salA	contig00023	complement(2545..3606)	86.586	1.76669	3.40271	3.09885e-12	1.44459e-10	1.35792e-08
yusO_2	contig00002	complement(102215..102646)	48.1909	1.76292	3.39384	3.327e-06	6.17751e-05	0.0145789
yxaF	contig00015	complement(11228..11809)	88.2046	1.76147	3.39044	6.98597e-12	3.12373e-10	3.06125e-08
rplF	contig00023	complement(18987..19523)	166.905	1.75722	3.38046	4.40921e-11	1.74064e-09	1.93211e-07
KBPDEBNK_00234	contig00001	234937..235230	6.37943	1.75292	3.3704	0.14808	0.410167	1
resE_3	contig00026	complement(28230..30011)	91.248	1.75283	3.37018	1.06804e-10	4.00014e-09	4.68017e-07
hemH_2	contig00017	complement(25802..26740)	128.91	1.74908	3.36143	5.63899e-11	2.20625e-09	2.47101e-07
purC	contig00004	complement(190714..191430)	82.1636	1.74791	3.35873	1.61857e-11	6.95351e-10	7.09258e-08
KBPDEBNK_00565	contig00002	96544..97386	58.111	1.74391	3.34942	3.40383e-09	1.01467e-07	1.49156e-05
KBPDEBNK_02221	contig00007	173978..174196	4.22765	1.74312	3.34759	0.217674	0.500083	1
rpsN2	contig00028	18398..18667	3.26724	1.7425	3.34615	0.217858	0.500083	1
rpmJ	contig00023	complement(13970..14083)	7.73819	1.74231	3.3457	0.217884	0.500083	1
tlyA	contig00027	complement(19748..20593)	71.8139	1.74017	3.34076	2.42972e-12	1.14484e-10	1.0647e-08
KBPDEBNK_03786	contig00026	21520..21768	11.5598	1.72842	3.31364	0.0569282	0.239175	1
namA	contig00035	complement(22050..23069)	83.5147	1.72303	3.30129	3.41822e-10	1.21778e-08	1.49787e-06
yweA_1	contig00006	complement(175391..175864)	60.317	1.72182	3.29851	3.70393e-05	0.000555843	0.162306
misCB	contig00035	complement(7082..7906)	81.2029	1.72104	3.29674	2.8022e-13	1.51596e-11	1.22793e-09
rpmC	contig00023	complement(21801..22001)	8.5453	1.70817	3.26746	0.148802	0.41089	1
KBPDEBNK_02871	contig00014	3942..4934	87.4351	1.70693	3.26465	1.99525e-09	6.11411e-08	8.74318e-06
yvyD	contig00001	220762..221322	200.752	1.70619	3.26298	2.37986e-08	5.95917e-07	0.000104286
purQ	contig00004	complement(189778..190461)	88.0214	1.70514	3.2606	8.46543e-11	3.19789e-09	3.70955e-07
argH	contig00011	33436..34815	75.97	1.69945	3.24776	4.24209e-10	1.48711e-08	1.85888e-06
hisC	contig00002	17474..18556	97.273	1.68909	3.22453	6.45338e-10	2.20928e-08	2.82787e-06
rplR	contig00023	complement(18592..18954)	67.596	1.68864	3.22352	3.12608e-08	7.69577e-07	0.000136985
ydbP	contig00016	complement(857..1177)	12.0803	1.68264	3.21015	0.0281468	0.147712	1
ptsH	contig00020	complement(1870..2136)	15.9282	1.67826	3.20043	0.0206842	0.118727	1
rplW	contig00023	complement(24650..24937)	31.1684	1.67196	3.18648	0.000750592	0.00794467	1
clpP_2	contig00001	complement(282377..282958)	99.656	1.67196	3.18647	6.58024e-10	2.23524e-08	2.88346e-06
nirC	contig00006	complement(152627..153415)	95.0411	1.64902	3.1362	4.42868e-13	2.28311e-11	1.94065e-09
hemY	contig00017	complement(24374..25786)	76.3361	1.64107	3.11897	7.81262e-09	2.16677e-07	3.42349e-05
ftsL	contig00012	complement(55988..56344)	41.0152	1.63424	3.10425	6.21039e-05	0.000875046	0.272139
KBPDEBNK_01575	contig00005	78323..79072	52.2681	1.63152	3.09839	6.91759e-09	1.94098e-07	3.03129e-05
fabHA	contig00007	80341..81279	89.745	1.63146	3.09827	5.19341e-10	1.80615e-08	2.27575e-06
glyA	contig00001	47232..48479	89.2707	1.6283	3.09149	1.93614e-09	5.97476e-08	8.48416e-06
pitA	contig00015	complement(29706..30704)	75.2586	1.62335	3.08089	5.90054e-10	2.03592e-08	2.58562e-06
pbpH_2	contig00041	7297..9351	80.9149	1.62143	3.0768	2.86982e-09	8.67278e-08	1.25755e-05
rex	contig00037	6966..7613	75.7347	1.61881	3.07121	4.0225e-11	1.61712e-09	1.76266e-07
adh2_2	contig00022	complement(49842..51005)	80.1291	1.61362	3.06019	3.11557e-10	1.11905e-08	1.36524e-06
rplK	contig00023	complement(42077..42502)	86.3114	1.607	3.04617	1.20016e-08	3.24637e-07	5.25912e-05
purD	contig00004	complement(181595..182863)	76.7254	1.60665	3.04545	9.2805e-10	3.02097e-08	4.06671e-06
petC	contig00002	23794..24300	61.961	1.60427	3.04042	8.15765e-08	1.92187e-06	0.000357468
rpsH	contig00023	complement(19553..19951)	121.279	1.58766	3.00561	1.74022e-09	5.40827e-08	7.62566e-06
gpsB	contig00002	56960..57256	8.09943	1.58548	3.00109	0.124055	0.374072	1
yjdF	contig00005	180292..180705	34.0794	1.57478	2.9789	0.000678187	0.00733782	1
ilvE	contig00005	42831..43745	62.0774	1.57338	2.97601	3.91801e-11	1.5897e-09	1.71687e-07
KBPDEBNK_01564	contig00005	65143..65931	82.3775	1.56956	2.96814	2.01368e-09	6.12773e-08	8.82394e-06
ypmB	contig00002	39657..40142	30.6997	1.56558	2.95996	0.000149414	0.00189229	0.654734
comN	contig00005	110514..110810	14.6837	1.56246	2.95357	0.0317143	0.160983	1
purN	contig00004	complement(184412..184999)	70.2727	1.55912	2.94674	9.90046e-08	2.29544e-06	0.000433838
slyA_1	contig00003	complement(21965..22417)	13.6009	1.55782	2.94408	0.0297126	0.153901	1
rpoN	contig00001	315492..316805	84.9763	1.55496	2.93826	5.81485e-09	1.6654e-07	2.54807e-05
comGC	contig00014	70079..70372	4.99747	1.54709	2.92227	0.176216	0.443017	1
rpmD	contig00023	complement(17871..18053)	8.02872	1.5467	2.92147	0.174539	0.441658	1
qcrB	contig00002	24303..24977	56.6357	1.54003	2.908	1.5673e-08	4.16237e-07	6.86791e-05
rsiW	contig00003	complement(299932..300564)	62.4061	1.53936	2.90665	1.69204e-08	4.38728e-07	7.41451e-05
KBPDEBNK_02647	contig00011	45089..46324	67.3614	1.5392	2.90633	1.74476e-08	4.49738e-07	7.64555e-05
gudB	contig00026	complement(13770..15044)	78.691	1.53829	2.9045	1.07887e-08	2.94308e-07	4.72761e-05
msrB	contig00002	103567..104028	69.9881	1.5324	2.89267	7.18944e-06	0.000126016	0.0315041
argG	contig00011	32228..33439	64.9465	1.52978	2.88742	4.22774e-06	7.71914e-05	0.0185259
dnaK	contig00043	8390..10222	80.4233	1.52746	2.88277	4.64184e-09	1.36514e-07	2.03406e-05
yhaM	contig00017	complement(45347..46291)	62.4357	1.52708	2.88202	3.0239e-10	1.0951e-08	1.32507e-06
mdh	contig00011	56741..57679	95.3769	1.52652	2.88091	6.38832e-09	1.81777e-07	2.79936e-05
argS	contig00001	11076..12746	93.1562	1.52525	2.87836	8.70068e-09	2.39789e-07	3.81264e-05
cfiB	contig00012	complement(84261..87704)	100.968	1.52462	2.87712	1.60977e-08	4.24941e-07	7.05402e-05
KBPDEBNK_03341	contig00019	61966..63339	72.926	1.51156	2.85117	2.27744e-11	9.41487e-10	9.97976e-08
era	contig00014	11506..12411	74.4291	1.51065	2.84937	6.9022e-11	2.65311e-09	3.02454e-07
deoC	contig00006	49362..50033	69.7981	1.50801	2.84418	1.41782e-07	3.21911e-06	0.000621289
KBPDEBNK_01920	contig00006	complement(152149..152538)	56.8562	1.5015	2.83136	1.5213e-05	0.000243297	0.0666635
groL	contig00037	10087..11718	98.6184	1.48835	2.80567	1.31559e-09	4.20796e-08	5.76491e-06
asd	contig00008	117038..118150	76.4816	1.48205	2.79345	1.58194e-09	4.98708e-08	6.93205e-06
ribD	contig00026	complement(43285..44373)	73.5553	1.47347	2.77689	6.95423e-09	1.94098e-07	3.04734e-05
fabG_5	contig00008	28721..29464	76.2436	1.47035	2.77089	2.07597e-08	5.25832e-07	9.09689e-05
citZ	contig00011	54143..55261	106.091	1.4677	2.76581	8.29836e-10	2.77583e-08	3.63634e-06
KBPDEBNK_03634	contig00024	complement(2942..3151)	9.31207	1.46222	2.75532	0.151111	0.414858	1
purH	contig00004	complement(182877..184415)	78.1168	1.46171	2.75434	5.78517e-09	1.6654e-07	2.53506e-05
recF_4	contig00013	complement(5254..6366)	81.0761	1.46019	2.75144	6.83778e-10	2.30486e-08	2.99631e-06
cydD	contig00006	157248..158972	77.0116	1.45359	2.73888	3.20545e-09	9.62073e-08	1.40463e-05
yjoA	contig00005	100584..101048	52.9564	1.45241	2.73665	1.27177e-06	2.54471e-05	0.00557291
KBPDEBNK_03518	contig00022	24792..24965	4.47315	1.45128	2.7345	0.321566	0.601924	1
KBPDEBNK_03517	contig00022	24566..24772	3.27297	1.45097	2.73392	0.315755	0.595291	1
KBPDEBNK_01839	contig00006	60128..60334	3.54893	1.45084	2.73368	0.315013	0.594994	1
KBPDEBNK_03549	contig00022	complement(56621..56815)	3.76732	1.45084	2.73368	0.315013	0.594994	1
yqgQ	contig00014	55717..55914	3.99874	1.45072	2.73344	0.31506	0.594994	1
KBPDEBNK_02392	contig00009	complement(18226..18384)	4.26104	1.45058	2.73317	0.317846	0.598025	1
KBPDEBNK_02999	contig00015	complement(30717..31334)	60.1893	1.45035	2.73275	5.28001e-09	1.53225e-07	2.3137e-05
KBPDEBNK_03183	contig00017	52938..53123	3.71466	1.45022	2.7325	0.315245	0.594994	1
KBPDEBNK_02453	contig00009	71011..71247	2.91531	1.45003	2.73213	0.315284	0.594994	1
KBPDEBNK_04212	contig00037	14255..14464	3.29013	1.45003	2.73213	0.315284	0.594994	1
pdhB	contig00034	complement(16037..17014)	64.0024	1.44454	2.72177	1.36784e-08	3.67723e-07	5.99388e-05
KBPDEBNK_00266	contig00001	266942..267895	80.6884	1.44186	2.71671	9.30697e-10	3.02097e-08	4.07832e-06
folD	contig00027	complement(25313..26161)	51.0238	1.42898	2.69257	1.12218e-07	2.57454e-06	0.000491737
rplA	contig00023	complement(41279..41977)	106.606	1.42476	2.68469	2.92951e-11	1.19973e-09	1.28371e-07
nrdE1_2	contig00048	3967..6069	81.9883	1.42316	2.68173	1.50429e-07	3.38041e-06	0.000659179
prfB	contig00001	224195..225178	87.2357	1.41819	2.6725	6.64807e-09	1.87947e-07	2.91318e-05
citB	contig00002	complement(388148..390874)	75.7282	1.41575	2.66798	2.23368e-07	4.91858e-06	0.000978798
KBPDEBNK_02934	contig00014	64548..64862	23.011	1.41534	2.66723	0.00683274	0.0515337	1
ftsZ	contig00012	complement(38929..40065)	63.943	1.41486	2.66634	3.23497e-07	6.98307e-06	0.00141756
KBPDEBNK_03510	contig00022	complement(19531..20136)	3.71879	1.41299	2.66289	0.128432	0.381553	1
yraA	contig00001	380292..380843	60.7249	1.40712	2.65207	6.82912e-05	0.000959142	0.299252
dxs	contig00027	complement(20590..22524)	76.0362	1.4038	2.64598	3.6736e-07	7.81443e-06	0.00160977
sodA_3	contig00014	41083..41691	74.4299	1.40291	2.64435	1.2483e-07	2.84899e-06	0.000547007
pdhA	contig00034	complement(17018..18133)	77.0286	1.3958	2.63135	2.84193e-08	7.06239e-07	0.000124534
ndoAI	contig00016	11896..12177	27.2149	1.39305	2.62634	0.00981065	0.0684558	1
KBPDEBNK_02638	contig00011	36012..36701	53.9076	1.392	2.62442	7.56419e-06	0.000131533	0.0331463
KBPDEBNK_01024	contig00003	complement(149152..149421)	11.1685	1.38665	2.61471	0.102339	0.340769	1
rplJ	contig00023	complement(40520..41020)	80.2416	1.38595	2.61344	2.12725e-08	5.35725e-07	9.32162e-05
gndA	contig00035	9654..11063	69.3835	1.38481	2.61138	4.67668e-09	1.36621e-07	2.04932e-05
infB	contig00008	105019..107187	61.6926	1.37965	2.60205	1.65799e-08	4.3246e-07	7.26532e-05
KBPDEBNK_02870	contig00014	2597..3916	67.6818	1.37421	2.59226	4.02929e-08	9.75489e-07	0.000176563
pucK	contig00002	64724..66040	80.7417	1.37115	2.58677	5.28072e-08	1.25762e-06	0.000231401
KBPDEBNK_02643	contig00011	complement(40333..40512)	6.54003	1.3647	2.57523	0.225355	0.507424	1
KBPDEBNK_03825	contig00027	complement(14295..14522)	5.16318	1.36451	2.57489	0.216799	0.499813	1
KBPDEBNK_02022	contig00007	1742..2005	4.45911	1.36432	2.57454	0.234211	0.517295	1
ctaA	contig00012	83255..84169	71.3615	1.36391	2.57382	7.78583e-06	0.000134321	0.0341175
yjlC	contig00002	288669..289091	41.0891	1.34377	2.53813	0.000580881	0.00644411	1
aroA1	contig00002	19730..21016	58.1314	1.33543	2.5235	5.98001e-06	0.000105663	0.0262044
KBPDEBNK_03556	contig00023	complement(1231..1830)	59.7813	1.3316	2.51681	1.1671e-06	2.35679e-05	0.00511424
KBPDEBNK_03727	contig00025	13773..14054	6.25641	1.3295	2.51316	0.199863	0.478841	1
KBPDEBNK_02259	contig00008	37910..38296	27.8311	1.30699	2.47425	0.00133936	0.0131299	1
mifM	contig00035	complement(7955..8242)	15.6514	1.30668	2.47372	0.0866779	0.308163	1
nusA	contig00008	103292..104407	70.5506	1.30234	2.46628	9.1798e-08	2.13967e-06	0.000402259
menG_1	contig00002	5425..6123	59.7866	1.30185	2.46545	7.47183e-07	1.52998e-05	0.00327416
aroA	contig00053	complement(3035..4111)	61.8652	1.29856	2.45983	1.6756e-09	5.24462e-08	7.34247e-06
KBPDEBNK_00971	contig00003	complement(93213..93542)	8.98593	1.29818	2.45918	0.100661	0.337982	1
hemE	contig00017	complement(26812..27873)	103.424	1.29705	2.45725	2.08854e-06	3.99649e-05	0.00915196
KBPDEBNK_00239	contig00001	241181..241507	12.3736	1.29272	2.4499	0.0900185	0.316074	1
mnmA	contig00005	130451..131569	65.1808	1.2889	2.44341	1.48743e-07	3.35975e-06	0.000651792
KBPDEBNK_02456	contig00009	72824..73138	14.5039	1.28099	2.43006	0.0514645	0.223708	1
KBPDEBNK_03854	contig00027	39059..39445	34.3319	1.27939	2.42736	0.000798574	0.00839173	1
clpX	contig00005	55100..56365	57.5292	1.27609	2.42181	1.04435e-06	2.11868e-05	0.00457636
potD	contig00003	complement(72707..73786)	67.9214	1.27574	2.42123	4.9219e-08	1.17857e-06	0.000215678
purM	contig00004	complement(184996..186039)	71.5589	1.26572	2.40447	2.98388e-07	6.50515e-06	0.00130754
minD	contig00005	82346..83152	55.5275	1.26494	2.40317	3.69756e-06	6.80785e-05	0.0162027
sufU	contig00010	complement(69102..69548)	59.2125	1.26385	2.40136	5.15295e-05	0.000740335	0.225802
htpX_2	contig00020	complement(44036..44929)	59.504	1.25887	2.39308	1.31534e-05	0.000215874	0.0576383
KBPDEBNK_03853	contig00027	38069..39013	80.0713	1.25885	2.39305	2.06765e-08	5.25832e-07	9.06044e-05
rpsB	contig00008	81539..82282	66.6215	1.25882	2.393	4.54527e-08	1.09436e-06	0.000199174
KBPDEBNK_02933	contig00014	63428..64531	93.3978	1.25037	2.37903	1.5776e-06	3.11398e-05	0.00691303
fabG_7	contig00011	35207..35968	68.3081	1.24109	2.36377	1.75537e-06	3.43394e-05	0.00769203
merR1	contig00019	complement(61236..61658)	23.6799	1.23758	2.35803	0.00311169	0.0267886	1
pflB	contig00002	292671..294896	62.7963	1.23233	2.34946	5.7646e-07	1.20288e-05	0.00252605
yvgN	contig00001	412920..413765	52.3872	1.23211	2.3491	6.50856e-07	1.34531e-05	0.00285205
gyrA	contig00013	complement(386..2842)	70.5778	1.23149	2.34809	5.64992e-07	1.18459e-05	0.00247579
zwf	contig00035	complement(18264..19742)	67.8149	1.22916	2.34431	1.36703e-06	2.71056e-05	0.00599035
recO	contig00014	12757..13527	68.736	1.22903	2.3441	2.005e-06	3.87045e-05	0.00878592
hag_5	contig00002	complement(239600..240388)	53.8199	1.22845	2.34315	5.41154e-06	9.60056e-05	0.0237134
ywaC	contig00006	201093..201752	30.814	1.22805	2.3425	0.000127117	0.00164801	0.557026
KBPDEBNK_03358	contig00020	complement(6824..7918)	38.0536	1.22621	2.33952	3.22035e-07	6.98307e-06	0.00141116
gerD	contig00023	1931..2497	53.4386	1.21884	2.3276	4.63809e-06	8.39839e-05	0.0203241
sodA_2	contig00002	306967..307581	45.8319	1.218	2.32624	1.48903e-05	0.000240772	0.0652493
purU	contig00015	71285..72187	55.4159	1.21572	2.32257	4.96798e-06	8.94871e-05	0.0217697
uppS	contig00008	84822..85601	44.4215	1.21289	2.31801	2.54249e-06	4.78163e-05	0.0111412
serC	contig00017	38910..39983	48.4156	1.21189	2.31641	3.47902e-09	1.03007e-07	1.52451e-05
gltB	contig00002	262246..263727	59.0353	1.20682	2.30829	4.35551e-07	9.17588e-06	0.00190858
pdxS	contig00040	4313..5197	52.8391	1.20625	2.30738	3.57914e-08	8.76189e-07	0.000156838
sigX	contig00026	complement(26578..27162)	33.2929	1.20533	2.3059	0.000465288	0.00523545	1
pbuG	contig00004	complement(196994..198319)	49.2409	1.20435	2.30433	3.88626e-07	8.22685e-06	0.00170296
KBPDEBNK_01590	contig00005	89052..89495	45.8412	1.20261	2.30156	0.000842398	0.00878902	1
ctc	contig00024	complement(31132..31758)	57.3485	1.20171	2.30012	4.99963e-05	0.000725443	0.219084
KBPDEBNK_02592	contig00010	complement(86723..86974)	8.97225	1.20055	2.29827	0.207725	0.489119	1
ypdF	contig00027	complement(35667..36728)	70.6749	1.19756	2.29351	1.84879e-06	3.59518e-05	0.00810138
yacL	contig00023	complement(51327..52415)	63.51	1.19704	2.29269	2.65589e-07	5.81905e-06	0.00116381
gltA	contig00002	257670..262229	60.9859	1.19254	2.28555	8.53708e-06	0.000145562	0.0374095
ykuD	contig00032	32416..32853	33.8815	1.19174	2.28428	0.00200496	0.0185745	1
yvcJ	contig00001	266050..266940	61.7806	1.18692	2.27666	6.44705e-08	1.52708e-06	0.00028251
tagA	contig00001	complement(170003..170785)	68.5462	1.18656	2.27609	8.4541e-08	1.98106e-06	0.000370459
rimP	contig00008	102787..103260	47.4566	1.18616	2.27546	1.79174e-05	0.000283444	0.078514
KBPDEBNK_04213	contig00037	complement(14441..14683)	6.83326	1.18596	2.27515	0.252992	0.534178	1
KBPDEBNK_01262	contig00004	55125..55736	50.7444	1.18254	2.26976	2.19525e-06	4.18243e-05	0.00961958
mtcA1	contig00009	22512..23081	28.2453	1.17629	2.25995	0.000382043	0.00440556	1
pta_1	contig00027	complement(8603..9514)	61.7832	1.176	2.2595	2.76455e-06	5.17703e-05	0.0121142
opuAB	contig00003	complement(117985..118830)	53.2267	1.16166	2.23715	1.04741e-05	0.000175735	0.0458973
KBPDEBNK_02323	contig00008	104421..104696	9.81161	1.16115	2.23636	0.222163	0.503946	1
perR_2	contig00049	complement(1745..2182)	49.836	1.16016	2.23482	0.00233149	0.0210651	1
KBPDEBNK_02752	contig00012	complement(62167..62682)	55.0604	1.15893	2.23292	5.08466e-05	0.000732927	0.22281
ynfE_2	contig00002	complement(349306..349566)	3.89371	1.15783	2.23121	0.336278	0.611949	1
sspJ	contig00001	417960..418244	3.76625	1.1577	2.23102	0.301693	0.582131	1
KBPDEBNK_01462	contig00004	complement(259913..260176)	4.06584	1.1577	2.23102	0.300649	0.58114	1
KBPDEBNK_01666	contig00005	complement(157276..157461)	5.77086	1.1575	2.23071	0.30611	0.586521	1
KBPDEBNK_03506	contig00022	complement(16467..16670)	5.04745	1.15708	2.23005	0.298046	0.578661	1
xpt	contig00002	64143..64727	50.5383	1.15131	2.22115	9.07867e-05	0.00122408	0.397827
galE_2	contig00006	228164..229156	58.5174	1.15057	2.22002	2.2141e-06	4.20007e-05	0.00970217
dtd	contig00005	119421..119864	23.6384	1.14288	2.20821	0.0031959	0.0272991	1
fabI	contig00007	118748..119524	71.8248	1.13664	2.19868	6.13185e-06	0.000107911	0.0268698
KBPDEBNK_04073	contig00032	32917..34218	48.5051	1.13349	2.19389	3.4735e-07	7.46122e-06	0.00152209
yrrK	contig00005	143238..143657	47.7701	1.13166	2.19111	0.000629534	0.00687935	1
guaA	contig00004	complement(198737..200278)	72.2666	1.13148	2.19083	3.16142e-06	5.89504e-05	0.0138533
azoR4	contig00002	307632..308258	38.4674	1.13093	2.18999	0.000134104	0.00172836	0.587643
dapH_1	contig00001	253089..253607	37.7881	1.12745	2.18472	0.000756525	0.00798818	1
rok_2	contig00032	complement(19027..19614)	50.3711	1.12724	2.18441	8.32106e-06	0.000142433	0.0364629
plsC	contig00019	57182..57781	34.9972	1.12611	2.18269	0.000300831	0.00352471	1
gltX	contig00023	complement(48606..50066)	69.5701	1.12421	2.17983	4.98285e-06	8.94871e-05	0.0218348
divIVA	contig00012	complement(23466..23960)	46.2219	1.12343	2.17865	0.000109165	0.0014452	0.478362
KBPDEBNK_03243	contig00018	41463..42629	42.4179	1.12257	2.17735	5.0685e-06	9.06538e-05	0.0222102
ftsX	contig00001	227601..228521	71.3717	1.12149	2.17572	3.81005e-08	9.27536e-07	0.000166956
cydA	contig00006	154842..156245	53.6112	1.12115	2.1752	2.19148e-07	4.85004e-06	0.000960307
KBPDEBNK_00875	contig00002	complement(397887..398120)	3.71253	1.12052	2.17425	0.384905	0.659364	1
odhA	contig00002	138765..141599	67.4182	1.11752	2.16974	1.88261e-05	0.000293579	0.0824958
rplI	contig00013	32844..33293	38.8888	1.11427	2.16485	0.00113106	0.0113417	1
KBPDEBNK_00997	contig00003	complement(123121..123384)	9.24929	1.11242	2.16208	0.158285	0.423705	1
rimI_3	contig00037	2668..3126	41.9303	1.11166	2.16094	0.000914753	0.00943164	1
srfAB	contig00003	complement(47441..58204)	91.0988	1.11093	2.15985	2.20066e-05	0.000340752	0.0964328
cydB	contig00006	156232..157248	80.5002	1.11073	2.15955	1.3593e-06	2.70747e-05	0.00595644
sigW	contig00003	complement(300578..301141)	84.4772	1.11009	2.15859	1.10045e-07	2.53797e-06	0.000482215
lepA	contig00043	3548..5386	67.1431	1.10583	2.15222	7.70002e-06	0.000133366	0.0337415
divIC	contig00024	complement(20994..21371)	24.1535	1.10372	2.14908	0.00662652	0.0504122	1
ecfA2	contig00023	complement(9774..10643)	60.2528	1.10043	2.14419	6.68633e-07	1.37556e-05	0.00292995
prs	contig00024	complement(31839..32792)	48.761	1.09976	2.14319	5.18233e-06	9.2313e-05	0.022709
capC	contig00001	147967..148416	49.5261	1.09879	2.14174	8.53152e-05	0.00116103	0.373851
accC_2	contig00027	complement(27288..28640)	61.905	1.09834	2.14108	1.32486e-05	0.000216625	0.0580556
ccpA	contig00053	complement(1711..2715)	53.7532	1.09796	2.14052	4.27285e-05	0.00062831	0.187236
rnjB	contig00008	120510..122174	52.4089	1.09769	2.14012	1.8542e-06	3.59518e-05	0.00812511
efp	contig00027	complement(35078..35635)	66.0255	1.09739	2.13967	1.17997e-05	0.000195857	0.0517063
fabF_2	contig00007	81301..82539	61.3434	1.0972	2.13939	8.80845e-06	0.000149029	0.0385986
tkt	contig00002	complement(395726..397729)	64.9082	1.0963	2.13805	5.45398e-05	0.000778481	0.238994
dnaG_2	contig00014	19257..21080	67.3216	1.09513	2.13632	8.04796e-06	0.000138299	0.0352662
KBPDEBNK_01206	contig00004	complement(2147..2677)	40.4119	1.09177	2.13135	0.000146931	0.00186623	0.64385
fumC	contig00001	452609..453997	51.0234	1.0899	2.12859	7.39288e-06	0.000129066	0.0323956
KBPDEBNK_02258	contig00008	37527..37772	9.31417	1.08949	2.128	0.230978	0.513076	1
gyrB	contig00013	complement(3018..4940)	71.7881	1.08918	2.12754	1.19225e-05	0.000197149	0.0522444
KBPDEBNK_02119	contig00007	complement(103952..104119)	4.29289	1.08828	2.1262	0.419664	0.694202	1
yhaL	contig00017	complement(45051..45278)	3.16318	1.08828	2.1262	0.420856	0.694216	1
mreD	contig00005	81090..81608	67.8145	1.08781	2.12551	3.76177e-05	0.000562596	0.164841
KBPDEBNK_00574	contig00002	complement(101901..102149)	6.20978	1.0877	2.12534	0.327166	0.606751	1
odhB	contig00002	141615..142886	40.0468	1.08509	2.12151	7.96196e-05	0.00109029	0.348893
KBPDEBNK_00598	contig00002	complement(118822..119079)	2.27559	1.08476	2.12102	0.466571	0.721124	1
KBPDEBNK_03084	contig00016	complement(30588..30770)	3.20821	1.08476	2.12102	0.466571	0.721124	1
KBPDEBNK_01110	contig00003	complement(232943..233128)	3.46358	1.08463	2.12084	0.466628	0.721124	1
KBPDEBNK_00252	contig00001	254552..254797	1.97674	1.08426	2.12029	0.466797	0.721124	1
ywhB	contig00001	complement(4860..5045)	2.92151	1.08414	2.1201	0.466854	0.721124	1
KBPDEBNK_00885	contig00002	complement(405499..405768)	1.80103	1.08407	2.12001	0.466854	0.721124	1
KBPDEBNK_02504	contig00010	6786..7031	1.7991	1.08344	2.11909	0.467137	0.721124	1
atzA	contig00029	22359..23708	58.1915	1.0808	2.11521	3.36742e-05	0.000508828	0.14756
atoC	contig00002	complement(93594..94595)	42.679	1.07988	2.11386	2.28213e-05	0.000350887	0.100003
gatB_1	contig00004	complement(163359..164789)	40.2224	1.07429	2.10568	4.47102e-06	8.12947e-05	0.019592
ribH	contig00026	complement(40911..41375)	28.4949	1.07322	2.10413	0.00343061	0.0289095	1
yecD	contig00021	34739..35290	50.8162	1.07318	2.10406	0.000107495	0.00143158	0.471043
potA	contig00003	complement(71576..72706)	88.8278	1.07194	2.10225	2.3052e-05	0.000353195	0.101014
KBPDEBNK_03837	contig00027	complement(26857..27267)	27.9607	1.06978	2.09911	0.00452107	0.0360862	1
ypuA	contig00018	complement(67333..68229)	37.8654	1.06865	2.09746	0.000409914	0.00468993	1
sepF	contig00012	complement(25237..25689)	38.1224	1.06857	2.09736	0.00286516	0.0250103	1
clpY	contig00008	52293..53696	50.1053	1.06739	2.09565	1.82137e-05	0.000287095	0.0798124
mutX	contig00001	265566..266030	42.564	1.06611	2.09379	0.00144744	0.0140636	1
purA	contig00013	42193..43485	70.2904	1.06429	2.09114	6.43305e-07	1.336e-05	0.00281896
immA	contig00007	complement(148195..148617)	16.1355	1.06388	2.09055	0.0335758	0.167382	1
ccsA_2	contig00026	complement(30876..32051)	50.2603	1.06109	2.08651	1.24059e-06	2.4937e-05	0.00543628
gmk	contig00008	6098..6712	44.6221	1.05813	2.08223	0.000104202	0.00140066	0.456614
lysC_1	contig00008	118249..119463	59.9533	1.05281	2.07457	8.09417e-05	0.00110494	0.354687
ytzE	contig00009	complement(85211..85432)	6.3005	1.04866	2.0686	0.359668	0.636262	1
bfmBAB	contig00027	complement(2943..3926)	67.7442	1.04678	2.06591	3.81559e-05	0.000568705	0.167199
whiA	contig00001	267923..268873	60.193	1.044	2.06193	8.11255e-07	1.65345e-05	0.00355492
gcvPB	contig00014	81369..82829	66.5276	1.04333	2.06098	7.54848e-05	0.00105008	0.330774
yqcG	contig00003	78239..79003	65.8353	1.03561	2.04998	9.84417e-06	0.000165912	0.0431371
bm3R1_1	contig00005	162382..162954	24.5927	1.03488	2.04895	0.00422827	0.0343426	1
cymR	contig00005	128791..129207	59.8228	1.03183	2.04462	0.000738051	0.00786895	1
rl5	contig00012	complement(26389..27228)	51.9372	1.02917	2.04085	1.39873e-05	0.000227009	0.0612925
modB	contig00007	9898..10554	39.1165	1.02831	2.03963	0.000472769	0.0052984	1
potB	contig00003	complement(70720..71586)	65.5343	1.02711	2.03793	1.71315e-05	0.000271993	0.0750701
yhbY	contig00005	269454..269744	5.24529	1.02385	2.03334	0.325169	0.604793	1
KBPDEBNK_00889	contig00002	complement(408474..408773)	4.94226	1.02343	2.03274	0.348335	0.623568	1
KBPDEBNK_00207	contig00001	209435..209701	5.12521	1.02328	2.03253	0.34166	0.617254	1
ndk	contig00002	7245..7691	15.3912	1.02163	2.03021	0.047799	0.21373	1
KBPDEBNK_00480	contig00002	22583..23122	51.9462	1.01445	2.02013	0.000332748	0.00386764	1
KBPDEBNK_04185	contig00036	complement(19401..19772)	23.285	1.01343	2.0187	0.0330804	0.165526	1
rho	contig00001	28956..30251	72.903	1.01315	2.01831	3.28038e-05	0.000497391	0.143746
yabA	contig00024	complement(47793..48155)	17.4916	1.01155	2.01608	0.0462326	0.209408	1
cycA_2	contig00016	complement(46759..48129)	52.5773	1.00757	2.01053	1.87563e-05	0.000293537	0.0821903
pepT_2	contig00035	5440..6558	45.5997	1.00529	2.00735	2.86554e-05	0.000436	0.125568
rplM	contig00023	complement(7637..8074)	61.918	1.00263	2.00365	0.00140035	0.0136667	1
yocH_3	contig00024	complement(40703..41902)	47.8626	1.00031	2.00043	2.42858e-05	0.000370803	0.106421
hemC	contig00005	64212..65153	52.6149	0.999963	1.99995	6.9831e-05	0.000977634	0.306
KBPDEBNK_04348	contig00044	12782..13120	23.9386	0.999234	1.99894	0.0378408	0.179723	1
KBPDEBNK_00001	contig00001	complement(144..464)	12.1934	0.996917	1.99573	0.121919	0.371782	1
gtaB_1	contig00001	complement(182580..183458)	56.0769	0.996575	1.99526	1.23731e-05	0.000203831	0.054219
recA	contig00008	135772..136818	50.942	0.994654	1.9926	0.000223286	0.00271789	0.978439
msrA	contig00002	103032..103580	46.6531	0.989067	1.9849	0.00232199	0.0210226	1
hepT	contig00002	6153..7115	37.101	0.988939	1.98472	7.9392e-05	0.00109029	0.347896
KBPDEBNK_04176	contig00036	10296..11060	55.1363	0.987718	1.98305	7.27771e-05	0.00101563	0.318909
pgi	contig00022	complement(48207..49559)	57.5045	0.986948	1.98199	3.98508e-05	0.000589953	0.174626
KBPDEBNK_01969	contig00006	201828..202442	56.4978	0.986438	1.98129	0.000131708	0.00170249	0.577144
opuCA_1	contig00001	349057..350199	39.3724	0.983476	1.97722	3.57676e-06	6.61324e-05	0.0156734
rocR_2	contig00027	complement(9640..11709)	46.3209	0.982099	1.97534	2.18588e-05	0.000339664	0.0957851
tsf	contig00008	82382..83263	33.4274	0.98104	1.97389	0.000626444	0.0068627	1
KBPDEBNK_04001	contig00031	2328..3089	67.279	0.97991	1.97234	8.73441e-06	0.00014835	0.0382742
sspH	contig00005	101128..101310	5.79212	0.979752	1.97213	0.406007	0.681917	1
KBPDEBNK_00502	contig00002	40165..41349	70.2765	0.979572	1.97188	4.48053e-05	0.000655851	0.196337
pflA	contig00002	294957..295721	56.107	0.979282	1.97148	4.01793e-05	0.000592814	0.176066
tpx	contig00011	28443..28946	43.6675	0.978685	1.97067	0.0188385	0.112774	1
nrdI_2	contig00048	3612..4010	24.8254	0.978387	1.97026	0.0112294	0.0763405	1
menD	contig00009	4970..6709	43.4098	0.967916	1.95601	4.49008e-05	0.000655851	0.196755
KBPDEBNK_04457	contig00064	complement(53..622)	121.372	0.967456	1.95539	1.13745e-05	0.000189517	0.0498429
clpC	contig00023	complement(55070..57502)	74.8029	0.965696	1.95301	0.000246118	0.00296288	1
rnc	contig00008	29910..30659	38.1132	0.964755	1.95173	0.000622074	0.00684859	1
narX	contig00002	369001..369687	40.5399	0.960574	1.94608	0.000397229	0.00455669	1
tagD	contig00001	171187..171576	33.7748	0.960265	1.94567	0.00822415	0.0599496	1
kduI	contig00001	complement(157621..158448)	54.4206	0.957934	1.94253	1.85849e-05	0.000291897	0.0814392
KBPDEBNK_00970	contig00003	92786..93226	29.1648	0.952902	1.93576	0.0119941	0.0804874	1
tagB	contig00001	complement(168820..169983)	73.995	0.951069	1.93331	5.07635e-05	0.000732927	0.222446
srfAD	contig00003	complement(42804..43535)	66.4319	0.950744	1.93287	2.25035e-05	0.00034722	0.0986105
yclM	contig00033	complement(1992..3353)	52.9926	0.949588	1.93132	4.81858e-05	0.000701496	0.21115
garR	contig00041	5253..6125	46.5083	0.948571	1.92996	0.000107809	0.00143158	0.472421
yutD	contig00010	complement(29834..30109)	6.18545	0.947506	1.92854	0.33332	0.610368	1
moaC	contig00037	6454..6969	62.7767	0.946904	1.92773	0.000202384	0.0024922	0.886847
licA	contig00006	191847..192176	5.04086	0.94669	1.92745	0.327536	0.606751	1
apc4	contig00003	complement(73808..75784)	63.6577	0.945954	1.92646	0.000114932	0.00150788	0.503633
bdbD	contig00001	402565..403260	21.1664	0.9459	1.92639	0.00608462	0.0471908	1
ponA	contig00002	complement(44746..47403)	53.4188	0.945696	1.92612	0.000123509	0.00160599	0.541218
cccB	contig00001	226293..226616	14.6176	0.945104	1.92533	0.098878	0.334123	1
polC_1	contig00008	90736..95052	56.5496	0.941673	1.92075	0.0002095	0.00256768	0.918029
yqfL	contig00014	17657..18469	38.453	0.937367	1.91503	0.000195686	0.00242231	0.857498
mcsA	contig00023	complement(58590..59072)	31.8585	0.933505	1.90991	0.0129044	0.0849058	1
mreC	contig00005	80200..81093	47.7635	0.932499	1.90858	1.50724e-05	0.00024282	0.0660472
gcvPA	contig00014	80030..81376	51.4164	0.931285	1.90697	3.87389e-05	0.000575436	0.169754
asnS	contig00002	41486..42778	51.9226	0.93048	1.90591	5.4264e-05	0.000777075	0.237785
rluB	contig00026	complement(34326..35060)	27.0534	0.929717	1.9049	0.00255481	0.0227083	1
yugI_1	contig00022	complement(51434..51823)	32.9685	0.92916	1.90417	0.0235336	0.129109	1
cwlO_1	contig00001	228609..229877	53.6055	0.928942	1.90388	0.000134879	0.00173326	0.591041
ecfT	contig00023	complement(8980..9777)	58.2877	0.92059	1.89289	1.05072e-05	0.000175735	0.0460425
hpt	contig00024	complement(13643..14182)	84.0354	0.919781	1.89183	1.37536e-05	0.000224046	0.0602684
opuCB_1	contig00001	350212..350865	55.6873	0.919559	1.89154	0.000156424	0.00196968	0.685449
KBPDEBNK_02937	contig00014	complement(65934..66179)	9.68166	0.917072	1.88828	0.28055	0.561357	1
nupC	contig00006	50131..51312	67.4951	0.916269	1.88723	0.000119043	0.00155252	0.521646
KBPDEBNK_01840	contig00006	complement(60314..60520)	4.9598	0.915574	1.88632	0.44896	0.718186	1
KBPDEBNK_02682	contig00011	82724..82987	3.50703	0.915277	1.88593	0.423736	0.695696	1
fin	contig00024	complement(30163..30393)	4.25532	0.914949	1.8855	0.423594	0.695696	1
yfhS	contig00004	4319..4543	3.6668	0.914779	1.88528	0.427856	0.697494	1
KBPDEBNK_03715	contig00025	complement(9679..9873)	4.29976	0.913634	1.88378	0.426034	0.696963	1
KBPDEBNK_01455	contig00004	complement(256433..256639)	3.56343	0.913531	1.88365	0.45075	0.719903	1
KBPDEBNK_00500	contig00002	39318..39647	13.1327	0.910281	1.87941	0.151193	0.414858	1
ribBA	contig00026	complement(41410..42606)	44.9119	0.90191	1.86854	7.91566e-05	0.00109029	0.346864
oppD_2	contig00007	95657..96724	41.1145	0.897889	1.86334	7.77367e-05	0.00107458	0.340642
KBPDEBNK_02573	contig00010	complement(70758..72071)	56.1618	0.894289	1.85869	0.000111044	0.00146125	0.486595
ydjZ_1	contig00011	70969..71601	49.0195	0.893947	1.85825	0.000671604	0.00730265	1
KBPDEBNK_03930	contig00029	complement(11142..11507)	8.60427	0.890557	1.85389	0.209801	0.491104	1
trxB_1	contig00001	264127..265167	53.1581	0.889682	1.85277	5.97731e-05	0.000847656	0.261926
ymcA	contig00008	145108..145539	34.6106	0.88625	1.84837	0.0363312	0.175375	1
recN	contig00027	complement(17431..19161)	43.619	0.886052	1.84811	0.000111025	0.00146125	0.486513
pdp	contig00006	51335..52642	38.9328	0.885562	1.84748	0.00165042	0.0157221	1
nrdF_2	contig00048	6090..7064	49.2305	0.884472	1.84609	7.69163e-05	0.0010666	0.337047
bfmBAA	contig00027	complement(3939..4931)	60.0427	0.883513	1.84486	0.00197385	0.018325	1
ldh_2	contig00027	complement(7505..8599)	67.6161	0.883508	1.84486	0.000144003	0.00183436	0.63102
purE	contig00004	complement(193933..194421)	44.6285	0.878576	1.83856	0.00116182	0.0115903	1
KBPDEBNK_00683	contig00002	complement(194142..194453)	16.1159	0.874914	1.8339	0.116321	0.361759	1
KBPDEBNK_01062	contig00003	complement(186850..187206)	13.9272	0.872596	1.83095	0.178901	0.446567	1
KBPDEBNK_02491	contig00009	106881..107282	26.318	0.872553	1.8309	0.031597	0.160983	1
trpA	contig00002	16664..17461	45.5452	0.872488	1.83082	8.95898e-05	0.00121167	0.392582
murB	contig00012	complement(44348..45259)	39.3444	0.87238	1.83068	0.000142911	0.00182872	0.626234
yerB	contig00004	complement(176203..177186)	61.43	0.872244	1.83051	0.000209774	0.00256768	0.91923
ccsB	contig00026	complement(32064..33707)	53.124	0.871835	1.82999	0.000231746	0.00281306	1
KBPDEBNK_02482	contig00009	complement(97584..97898)	18.8495	0.871486	1.82955	0.12744	0.379892	1
rimI_1	contig00001	403752..404237	27.9363	0.870981	1.82891	0.0173176	0.106134	1
ytpA	contig00009	39598..40383	54.2966	0.867052	1.82393	8.7006e-05	0.00118037	0.38126
typA	contig00034	complement(5248..7086)	47.1476	0.866362	1.82306	0.000298051	0.0035015	1
KBPDEBNK_00113	contig00001	complement(111588..112001)	24.0243	0.859421	1.81431	0.0376084	0.17935	1
degS	contig00001	203423..204580	39.1086	0.857071	1.81136	0.000106435	0.00142194	0.466397
fabG_9	contig00041	4449..5240	48.2364	0.855341	1.80919	0.000185087	0.00231069	0.811053
narJ	contig00002	368462..369004	42.8677	0.852117	1.80515	0.00180544	0.0169773	1
KBPDEBNK_01926	contig00006	158969..160708	61.8189	0.851738	1.80467	0.000265987	0.00318458	1
lpd3	contig00027	complement(4954..6375)	36.6941	0.849383	1.80173	0.000213326	0.00260388	0.934794
spo0A	contig00027	complement(14854..15654)	48.4086	0.849013	1.80127	0.000742201	0.007894	1
cypB	contig00005	162988..166203	61.3861	0.848431	1.80054	0.00135029	0.0132075	1
yodJ	contig00002	117910..118731	44.6944	0.847001	1.79876	0.000906802	0.00937171	1
rip2	contig00001	5166..5810	33.9509	0.846716	1.7984	0.00274843	0.0241355	1
upp	contig00001	48629..49258	46.0929	0.844014	1.79504	0.00026859	0.00319827	1
KBPDEBNK_02570	contig00010	complement(67687..69084)	56.6117	0.843469	1.79436	0.000363131	0.00419852	1
mreB	contig00005	79158..80168	52.1827	0.843389	1.79426	0.000280914	0.00332693	1
KBPDEBNK_00016	contig00001	complement(13207..13473)	4.9503	0.84291	1.79366	0.41904	0.693966	1
opuCC	contig00001	350879..351796	37.2142	0.841561	1.79199	0.00045408	0.00514155	1
qorB_2	contig00002	186648..186914	4.24534	0.840569	1.79076	0.447766	0.717521	1
argR_2	contig00027	complement(19192..19641)	28.447	0.840211	1.79031	0.0284171	0.148596	1
rodZ	contig00008	132768..133673	39.8566	0.839171	1.78902	0.00163688	0.0156271	1
fabG_8	contig00016	52489..53229	44.5254	0.838789	1.78855	0.000861765	0.00894847	1
minJ	contig00001	233679..234848	47.8447	0.837499	1.78695	0.000419984	0.00479263	1
yjcG	contig00007	complement(130746..131255)	38.4451	0.834463	1.78319	0.00693582	0.0521316	1
KBPDEBNK_00438	contig00001	441723..442187	24.5834	0.832719	1.78104	0.0490831	0.218357	1
yjbM	contig00007	107876..108511	35.8347	0.832367	1.7806	0.00536564	0.0417624	1
nfrA1	contig00006	240441..241190	43.1858	0.832201	1.7804	0.000384547	0.0044228	1
KBPDEBNK_03223	contig00018	26352..26990	52.043	0.829243	1.77675	0.00124271	0.0122097	1
rpsP	contig00008	37255..37527	6.24243	0.828551	1.7759	0.420257	0.694216	1
yceC	contig00003	complement(129990..130592)	39.5858	0.827657	1.7748	0.00119967	0.0118667	1
rok_1	contig00030	30903..31403	36.8585	0.827541	1.77466	0.0190277	0.113751	1
yumC	contig00021	complement(4985..5983)	46.751	0.826783	1.77373	0.000312564	0.00365241	1
mntH_1	contig00031	3114..4325	39.4572	0.825987	1.77275	1.57808e-05	0.000251459	0.0691513
cccA_2	contig00014	22763..23122	17.927	0.824452	1.77086	0.0966848	0.329948	1
KBPDEBNK_02887	contig00014	18733..19224	29.9358	0.823081	1.76918	0.00825799	0.0600108	1
yncM	contig00031	complement(253..966)	40.7774	0.819084	1.76429	0.000361325	0.00418869	1
nrdD	contig00001	162627..164495	53.6278	0.818853	1.764	0.00046382	0.00523545	1
ykoD	contig00006	75256..76845	52.469	0.818201	1.76321	0.00116045	0.0115903	1
KBPDEBNK_02243	contig00008	20610..22274	56.8995	0.815634	1.76007	0.00116862	0.011612	1
tagF_1	contig00001	173293..175428	39.4171	0.814704	1.75894	0.000174189	0.00218085	0.763298
ribE	contig00026	complement(42626..43273)	43.6872	0.814617	1.75883	0.00167267	0.015865	1
cshB	contig00014	31035..32354	40.1564	0.814482	1.75867	0.00059853	0.00662313	1
KBPDEBNK_03983	contig00030	22104..22967	19.2976	0.812515	1.75627	0.0154185	0.0969354	1
rplL	contig00023	complement(40105..40476)	14.4099	0.810493	1.75381	0.122857	0.372658	1
KBPDEBNK_02183	contig00007	complement(148627..149058)	20.6387	0.810229	1.75349	0.0510012	0.222911	1
KBPDEBNK_00221	contig00001	220091..220468	15.6818	0.808436	1.75131	0.152316	0.416635	1
ppaX	contig00001	252445..253092	51.1586	0.807765	1.7505	0.00101261	0.0103471	1
alr	contig00016	10627..11787	43.5865	0.805193	1.74738	0.000975572	0.0100116	1
nupG	contig00006	complement(85866..87062)	42.4206	0.804588	1.74665	0.000143143	0.00182872	0.627251
pdhC_2	contig00027	complement(1653..2918)	45.4889	0.803322	1.74511	0.000692011	0.00746895	1
KBPDEBNK_03719	contig00025	complement(10416..10673)	6.87879	0.802795	1.74448	0.422787	0.695696	1
aroB	contig00002	9852..10940	42.4463	0.796257	1.73659	0.00020247	0.0024922	0.887222
KBPDEBNK_03684	contig00024	complement(48170..48997)	47.2496	0.793424	1.73318	0.000453119	0.00514155	1
nsrR	contig00019	complement(37191..37622)	30.314	0.791196	1.73051	0.0572714	0.240161	1
ecfA1	contig00023	complement(10619..11473)	68.0452	0.790928	1.73019	0.000277319	0.00329326	1
relA	contig00005	117206..119407	45.5141	0.790648	1.72985	0.000619974	0.00684314	1
rapG_1	contig00004	complement(145376..146485)	49.7665	0.790074	1.72916	0.000267097	0.00318915	1
dat_2	contig00024	complement(4830..5687)	62.4787	0.786781	1.72522	0.000153928	0.00194384	0.674512
ltaS1_1	contig00006	126091..128010	57.6273	0.786314	1.72466	0.000954372	0.00981704	1
hemA	contig00005	61979..63340	49.1995	0.78509	1.7232	0.00051272	0.00573148	1
pyrH	contig00008	83411..84133	51.0852	0.784762	1.72281	0.000795521	0.00837974	1
srfAA_1	contig00003	complement(58225..68976)	71.9714	0.784625	1.72264	0.00203135	0.0187793	1
KBPDEBNK_02902	contig00014	33666..34547	32.891	0.783985	1.72188	0.00160819	0.0154204	1
menH	contig00009	6706..7518	37.3068	0.783488	1.72129	0.00156627	0.0150844	1
codY	contig00008	53734..54513	27.7412	0.781668	1.71912	0.00247107	0.0220534	1
ispF	contig00023	complement(50147..50623)	35.7858	0.78108	1.71842	0.0320343	0.1618	1
abrB	contig00024	45503..45790	6.98839	0.77745	1.7141	0.404016	0.679877	1
rnpA	contig00013	10323..10616	6.65148	0.777183	1.71378	0.387335	0.662667	1
htrB	contig00001	457555..458925	46.6731	0.777059	1.71363	0.000706189	0.00760324	1
KBPDEBNK_03112	contig00016	complement(55477..55740)	7.45817	0.776249	1.71267	0.3784	0.652904	1
KBPDEBNK_02720	contig00012	complement(25686..26381)	51.3249	0.775519	1.71181	0.000711721	0.00764402	1
ctpA	contig00002	120030..121427	28.6989	0.772075	1.70772	0.00106216	0.0107741	1
padC	contig00010	18550..19050	37.8143	0.772068	1.70772	0.00834975	0.0603818	1
gntR	contig00013	complement(73742..74512)	41.6011	0.771941	1.70757	0.00184144	0.0172419	1
sufS_2	contig00010	complement(69538..70758)	67.5027	0.771883	1.7075	0.00142143	0.0138416	1
yycN	contig00013	53141..53623	25.756	0.769302	1.70444	0.0460524	0.208904	1
ypoC	contig00002	44225..44713	33.0315	0.7677	1.70255	0.0210366	0.120029	1
accB	contig00027	complement(28652..29128)	25.7299	0.76671	1.70139	0.0264269	0.140224	1
ftsA	contig00012	complement(40100..41398)	45.0324	0.765824	1.70034	0.00270498	0.0238017	1
spo0J	contig00013	19935..20783	36.4837	0.761976	1.69581	0.00329173	0.0278462	1
uvrB	contig00001	235772..237757	55.1549	0.760937	1.69459	0.00364619	0.0304916	1
tatC2	contig00037	7818..8582	51.3375	0.76031	1.69385	0.000438499	0.00499091	1
KBPDEBNK_03992	contig00030	31651..31956	7.72821	0.758544	1.69178	0.302496	0.583242	1
KBPDEBNK_01980	contig00006	complement(211860..212162)	7.6605	0.757527	1.69059	0.322583	0.603028	1
tsaD	contig00037	3116..4141	44.4611	0.752881	1.68515	0.00025751	0.00309154	1
pgdA_2	contig00045	11187..12086	51.1939	0.75061	1.6825	0.000549151	0.0061231	1
pyrD	contig00012	complement(7779..8714)	35.7681	0.74718	1.67851	0.00361895	0.0303217	1
pcp	contig00022	6170..6817	44.7188	0.746676	1.67792	0.0086834	0.0618609	1
KBPDEBNK_04107	contig00034	2413..2619	4.40788	0.746445	1.67765	0.533911	0.761695	1
gatA_1	contig00004	complement(164803..166260)	53.0114	0.740838	1.67115	0.00110285	0.0110974	1
glyS	contig00014	14760..16799	37.8613	0.740281	1.6705	0.000746513	0.00792063	1
pyrR	contig00012	complement(17604..18152)	46.8641	0.739529	1.66963	0.00710912	0.0530701	1
KBPDEBNK_02226	contig00008	4813..5742	57.1212	0.737028	1.66674	0.00117183	0.0116175	1
abh_1	contig00001	353915..354199	10.5215	0.73506	1.66447	0.286387	0.568106	1
obg	contig00005	87689..88975	39.8588	0.734642	1.66398	0.00196112	0.0182455	1
divIB	contig00012	complement(43375..44166)	35.2179	0.733136	1.66225	0.00275516	0.0241463	1
mcsB	contig00023	complement(57499..58590)	56.2434	0.730401	1.6591	0.000728004	0.00778077	1
mgsA	contig00002	29671..30084	16.9409	0.728762	1.65722	0.0920889	0.320265	1
sirC	contig00012	complement(161..655)	24.5323	0.727113	1.65532	0.0515621	0.223708	1
KBPDEBNK_01479	contig00004	complement(279179..279592)	18.449	0.725735	1.65374	0.0981951	0.333301	1
trxB_2	contig00026	complement(12711..13709)	38.2067	0.724408	1.65222	0.000895394	0.00927569	1
hemN	contig00043	5447..6586	38.6352	0.724353	1.65216	0.000172387	0.00216448	0.755402
ribF	contig00008	108855..109814	50.2294	0.722807	1.65039	0.00109457	0.0110516	1
gdpP	contig00013	30865..32847	55.4	0.720653	1.64793	0.00230553	0.0209168	1
KBPDEBNK_03072	contig00016	complement(22130..22420)	12.6789	0.720384	1.64762	0.246755	0.529002	1
folE	contig00002	3678..4250	48.6572	0.717662	1.64452	0.0110209	0.0751068	1
dapH_2	contig00032	complement(22980..23690)	26.7258	0.716224	1.64288	0.0196077	0.115485	1
aspS	contig00005	123567..125345	44.9617	0.713226	1.63947	0.00629928	0.0485852	1
uvrA_1	contig00001	237771..240638	62.5487	0.711442	1.63744	0.00379716	0.0315136	1
KBPDEBNK_00620	contig00002	136469..138382	37.9147	0.710828	1.63674	0.00365742	0.0305272	1
rplGA	contig00008	104697..104999	17.6027	0.707658	1.63315	0.176745	0.443329	1
yoaJ	contig00002	complement(127211..127909)	46.5461	0.707002	1.63241	0.00707175	0.0528812	1
xerC_2	contig00008	50806..51720	33.9178	0.705981	1.63125	0.00712732	0.0531155	1
glmM	contig00003	complement(296281..297627)	54.3732	0.70594	1.63121	0.00732761	0.054423	1
truA	contig00023	complement(8226..8972)	42.5121	0.704965	1.63011	0.00314161	0.0269932	1
KBPDEBNK_03753	contig00025	complement(38382..38609)	5.73819	0.704607	1.6297	0.516389	0.752559	1
KBPDEBNK_03964	contig00030	2432..2668	2.09578	0.704391	1.62946	0.656343	0.842195	1
frr	contig00008	84135..84692	40.947	0.703851	1.62885	0.0228575	0.126922	1
bepA	contig00002	21240..22514	51.6427	0.701106	1.62575	0.00152943	0.014762	1
ccpN	contig00014	17032..17631	45.8933	0.699842	1.62433	0.00241679	0.0217016	1
fccB	contig00005	231871..233070	44.1146	0.698401	1.62271	0.00145816	0.0141364	1
rasP	contig00008	87626..88885	38.2382	0.698043	1.6223	0.00101298	0.0103471	1
cccA_1	contig00002	25011..25778	40.1522	0.694856	1.61872	0.0203434	0.117916	1
mrgA	contig00010	96382..96846	22.0334	0.694095	1.61787	0.106409	0.345141	1
KBPDEBNK_03244	contig00018	42634..43098	36.783	0.69356	1.61727	0.0339088	0.168086	1
alx	contig00003	complement(127893..128666)	51.2225	0.693416	1.61711	0.00168894	0.0159503	1
cshA	contig00016	5026..6486	57.163	0.692379	1.61595	0.00404805	0.0332183	1
rpoE	contig00001	20511..21026	41.5172	0.692233	1.61578	0.0221295	0.124323	1
murD	contig00012	complement(47622..48977)	36.2175	0.6879	1.61094	0.000811974	0.00851212	1
ilvK	contig00006	complement(195030..196121)	46.0199	0.687554	1.61055	0.00508664	0.0398029	1
miaB	contig00008	143577..145106	49.1299	0.685074	1.60778	0.0021797	0.0198988	1
yueD	contig00021	27672..28403	41.8542	0.683483	1.60601	0.0160041	0.0994754	1
nudF_2	contig00018	40900..41466	35.4125	0.681799	1.60414	0.0240013	0.130976	1
eglS	contig00002	complement(349700..351250)	53.6266	0.680459	1.60265	0.00423993	0.0343426	1
tgt	contig00005	106113..107258	33.3708	0.679255	1.60131	0.00519776	0.0405277	1
pheT_2	contig00025	complement(39975..42389)	42.609	0.679105	1.60115	0.00425775	0.0344233	1
cwlO_2	contig00003	complement(136821..138173)	34.0459	0.678153	1.60009	0.00258093	0.0228478	1
KBPDEBNK_03686	contig00024	complement(50001..50441)	32.0901	0.676291	1.59803	0.0307042	0.157917	1
tyrC	contig00002	18605..19720	50.1701	0.675639	1.5973	0.0023371	0.0210724	1
glmS	contig00003	complement(294032..295834)	62.732	0.675409	1.59705	0.00353623	0.0296854	1
dus	contig00024	complement(1924..2925)	53.5953	0.673822	1.59529	0.00236938	0.0213196	1
argF	contig00007	75556..76494	36.2864	0.673782	1.59525	0.0176521	0.107525	1
panB	contig00002	34308..35141	48.937	0.666417	1.58713	0.0170992	0.105237	1
sigH	contig00023	complement(43830..44501)	46.2071	0.664957	1.58552	0.00664641	0.0504758	1
patA_2	contig00022	complement(52032..53225)	34.6409	0.663907	1.58437	0.00251687	0.0224165	1
grpE	contig00043	7776..8366	43.691	0.659956	1.58003	0.0103109	0.071491	1
dfrA	contig00002	91758..92246	34.6018	0.659942	1.58002	0.0373789	0.17862	1
KBPDEBNK_00711	contig00002	216824..217402	17.6747	0.659607	1.57965	0.0820312	0.300804	1
KBPDEBNK_00446	contig00001	complement(448171..448545)	28.5176	0.659086	1.57908	0.0940017	0.323833	1
radA	contig00023	complement(53614..54993)	53.3621	0.658798	1.57877	0.0044548	0.0357526	1
KBPDEBNK_00868	contig00002	complement(392609..393094)	22.4122	0.658396	1.57833	0.0970038	0.330537	1
rghR_1	contig00001	complement(352541..352939)	14.7108	0.656264	1.576	0.172589	0.440212	1
thrC	contig00010	complement(23236..24303)	40.1267	0.654905	1.57451	0.00256889	0.0227872	1
oppC_2	contig00007	94726..95643	48.053	0.653732	1.57323	0.000649109	0.00707561	1
acpA	contig00008	29531..29764	14.4363	0.652615	1.57201	0.342618	0.618604	1
KBPDEBNK_00363	contig00001	complement(360191..360745)	6.40624	0.651991	1.57133	0.344468	0.620311	1
dapA_2	contig00008	119494..120363	38.1653	0.651218	1.57049	0.00742372	0.0549506	1
KBPDEBNK_00882	contig00002	complement(403660..403938)	9.47477	0.650684	1.56991	0.366805	0.643585	1
yhfK	contig00004	complement(210016..210660)	47.6345	0.650371	1.56957	0.00925575	0.0653119	1
KBPDEBNK_01684	contig00005	complement(175565..175822)	9.51642	0.649528	1.56865	0.354103	0.62974	1
KBPDEBNK_00534	contig00002	72249..72518	9.89002	0.649377	1.56849	0.372591	0.648666	1
tuaC	contig00001	192400..193584	43.3034	0.64684	1.56573	0.0138041	0.0889555	1
sdhA	contig00008	23143..24045	28.5674	0.645308	1.56407	0.0226294	0.12616	1
pdxT	contig00040	5217..5807	50.2086	0.643834	1.56248	0.0066108	0.0503801	1
aroK	contig00003	complement(104456..105013)	30.4747	0.64363	1.56225	0.0561371	0.236532	1
KBPDEBNK_02627	contig00011	26535..27050	32.9252	0.642188	1.56069	0.047022	0.211334	1
kipR	contig00031	6963..7712	54.404	0.6406	1.55898	0.00318244	0.0272372	1
rsgA_2	contig00008	17242..18123	40.0401	0.639227	1.55749	0.00392718	0.0324696	1
KBPDEBNK_00695	contig00002	203776..204309	21.4644	0.638681	1.5569	0.0817938	0.300436	1
resA_2	contig00026	complement(33704..34237)	56.3	0.637857	1.55602	0.0123102	0.0817324	1
yoeB	contig00015	complement(7349..7894)	21.2929	0.637708	1.55585	0.0712402	0.27456	1
eccC	contig00021	19120..23604	53.5246	0.63761	1.55575	0.0106268	0.0733334	1
pepA	contig00021	9747..11237	52.1303	0.636697	1.55477	0.00300831	0.0259496	1
KBPDEBNK_01008	contig00003	complement(131962..133836)	52.7913	0.6353	1.55326	0.00758525	0.0558417	1
xseB	contig00027	complement(23636..23896)	4.164	0.634617	1.55253	0.549246	0.773144	1
KBPDEBNK_03832	contig00027	complement(22756..23646)	40.633	0.63158	1.54926	0.00449245	0.0359232	1
sirB	contig00012	complement(636..1421)	39.7233	0.630715	1.54833	0.00782502	0.0572441	1
purR	contig00024	complement(35369..36202)	38.2334	0.629706	1.54725	0.00840769	0.0605962	1
dxr	contig00008	86462..87613	43.6357	0.629323	1.54684	0.00289101	0.0251357	1
KBPDEBNK_01164	contig00003	complement(279582..280445)	30.7201	0.629184	1.54669	0.0107552	0.0739865	1
rbgA	contig00008	40150..41001	20.4758	0.627373	1.54475	0.040316	0.188471	1
opuAC	contig00003	complement(117104..117985)	35.9943	0.626963	1.54431	0.0145858	0.0928998	1
ybiT_3	contig00034	complement(30959..32578)	31.5865	0.626629	1.54395	0.00855033	0.0614222	1
KBPDEBNK_03339	contig00019	complement(59859..61175)	41.4424	0.625859	1.54313	0.00267335	0.0235707	1
KBPDEBNK_03230	contig00018	complement(31367..31564)	3.93095	0.623814	1.54094	0.607012	0.812439	1
KBPDEBNK_03620	contig00023	complement(48290..48451)	4.18213	0.622729	1.53978	0.600711	0.8102	1
KBPDEBNK_01139	contig00003	258135..258299	3.84124	0.622297	1.53932	0.596394	0.806853	1
yjfB	contig00002	complement(195080..195256)	3.33392	0.622067	1.53908	0.620591	0.819105	1
KBPDEBNK_03728	contig00025	14148..14669	25.6833	0.621905	1.53891	0.0769085	0.287817	1
trpS	contig00007	complement(90334..91323)	43.4945	0.621834	1.53883	0.00121408	0.0119553	1
yrdA	contig00009	complement(39025..39543)	32.8257	0.6189	1.5357	0.0561122	0.236532	1
racE	contig00005	28604..29425	38.812	0.616997	1.53368	0.0120317	0.0806162	1
sutR	contig00017	complement(12318..12869)	19.45	0.611581	1.52793	0.0843426	0.305193	1
mtrB	contig00002	4268..4504	3.84992	0.611454	1.5278	0.608211	0.813051	1
lexA_1	contig00002	399315..399938	35.9553	0.610523	1.52681	0.0555704	0.236135	1
pdaA_2	contig00008	112755..113717	33.4883	0.609788	1.52603	0.0205496	0.118174	1
nfo	contig00014	32366..33259	43.3535	0.608772	1.52496	0.00676571	0.0511803	1
KBPDEBNK_02223	contig00007	complement(175808..175993)	4.41951	0.608138	1.52429	0.621653	0.819938	1
cdaR_1	contig00003	complement(297648..298964)	36.3437	0.606539	1.5226	0.00492292	0.0387293	1
bdbC	contig00001	403250..403663	23.5289	0.606425	1.52248	0.107684	0.347245	1
KBPDEBNK_04205	contig00037	complement(8798..9532)	39.3317	0.603633	1.51954	0.0158938	0.0990143	1
serA	contig00026	22947..24524	43.3444	0.601028	1.5168	0.0176673	0.107525	1
KBPDEBNK_01898	contig00006	128207..128635	20.1556	0.599533	1.51523	0.108384	0.347594	1
pccB	contig00035	3898..5421	38.7506	0.598859	1.51452	0.0112482	0.0763405	1
yxlC	contig00006	171602..171940	13.6851	0.598395	1.51403	0.266116	0.545937	1
guaB	contig00040	1205..2671	45.7983	0.596058	1.51158	0.0112542	0.0763405	1
lysS	contig00024	complement(341..1840)	55.8886	0.595455	1.51095	0.00647551	0.0496078	1
dtpT	contig00042	11896..13386	40.7819	0.594154	1.50959	0.00470783	0.0375086	1
mhqR_3	contig00020	complement(55291..55752)	26.0138	0.594078	1.50951	0.112732	0.354369	1
pgl	contig00006	145030..146076	58.5516	0.594	1.50943	0.00555021	0.0431224	1
kduD	contig00001	complement(156842..157606)	38.5295	0.593897	1.50932	0.0149926	0.0949388	1
KBPDEBNK_01159	contig00003	complement(274877..275173)	13.371	0.593686	1.5091	0.312789	0.59461	1
KBPDEBNK_01794	contig00006	9306..9464	2.76463	0.592808	1.50818	0.705701	0.874954	1
KBPDEBNK_01393	contig00004	complement(194736..194933)	1.71087	0.592309	1.50766	0.705954	0.874954	1
KBPDEBNK_02500	contig00010	complement(4414..4641)	1.48576	0.592309	1.50766	0.705954	0.874954	1
KBPDEBNK_03041	contig00016	complement(289..462)	1.94685	0.592309	1.50766	0.705954	0.874954	1
KBPDEBNK_04294	contig00040	19429..19653	1.50557	0.592309	1.50766	0.705954	0.874954	1
KBPDEBNK_02192	contig00007	153803..153967	2.39925	0.592182	1.50753	0.706018	0.874954	1
KBPDEBNK_02513	contig00010	complement(14547..14783)	1.67036	0.592182	1.50753	0.706018	0.874954	1
KBPDEBNK_02809	contig00013	29522..29662	2.80763	0.592182	1.50753	0.706018	0.874954	1
comX	contig00021	40252..40425	2.27515	0.592182	1.50753	0.706018	0.874954	1
KBPDEBNK_04138	contig00034	30667..30846	2.19931	0.592182	1.50753	0.706018	0.874954	1
KBPDEBNK_00772	contig00002	292170..292343	1.94685	0.592116	1.50746	0.706033	0.874954	1
KBPDEBNK_01770	contig00005	266209..266370	2.44368	0.591989	1.50732	0.706097	0.874954	1
KBPDEBNK_02401	contig00009	complement(24479..24628)	2.63917	0.591989	1.50732	0.706097	0.874954	1
KBPDEBNK_02977	contig00015	14850..15020	2.31506	0.591989	1.50732	0.706097	0.874954	1
KBPDEBNK_03364	contig00020	13423..13611	2.09458	0.591989	1.50732	0.706097	0.874954	1
hrcA	contig00043	6667..7698	43.702	0.591911	1.50724	0.00410776	0.0336453	1
rpmF	contig00012	complement(61970..62143)	2.27515	0.591788	1.50711	0.70618	0.874954	1
KBPDEBNK_03904	contig00028	complement(24584..24676)	3.1726	0.591684	1.507	0.706271	0.874954	1
disA	contig00023	complement(52534..53610)	40.3322	0.591509	1.50682	0.00289748	0.0251421	1
KBPDEBNK_01523	contig00005	complement(25497..25727)	1.27728	0.591491	1.5068	0.70635	0.874954	1
KBPDEBNK_02821	contig00013	complement(41671..41937)	1.10506	0.591491	1.5068	0.70635	0.874954	1
KBPDEBNK_00706	contig00002	complement(214002..214160)	1.85567	0.59129	1.50659	0.706432	0.874954	1
KBPDEBNK_01274	contig00004	65712..65885	1.6957	0.59129	1.50659	0.706432	0.874954	1
gldA	contig00004	complement(56069..57172)	35.6895	0.590937	1.50622	0.0229109	0.126922	1
yxiD_4	contig00010	8670..10553	50.0225	0.590893	1.50618	0.00835267	0.0603818	1
KBPDEBNK_01530	contig00005	31585..32169	25.1096	0.590686	1.50596	0.0532527	0.229227	1
ycnI	contig00033	complement(19557..20189)	33.4254	0.59055	1.50582	0.0233482	0.128533	1
topB	contig00031	20114..22303	42.3561	0.590429	1.50569	0.0130206	0.0854138	1
pbpB	contig00012	complement(53831..55981)	44.6781	0.590292	1.50555	0.0199626	0.116479	1
KBPDEBNK_02326	contig00008	107184..107462	14.7783	0.590278	1.50554	0.354038	0.62974	1
tehB	contig00030	33531..34130	23.9901	0.589592	1.50482	0.0687383	0.267802	1
yxdL_1	contig00001	271989..272768	31.9518	0.589266	1.50448	0.0231208	0.127601	1
KBPDEBNK_01253	contig00004	complement(47373..47687)	12.3531	0.587716	1.50287	0.334857	0.611272	1
KBPDEBNK_03342	contig00019	63463..63861	15.1292	0.587159	1.50229	0.253169	0.534178	1
KBPDEBNK_02872	contig00014	4967..5413	37.7229	0.586623	1.50173	0.127535	0.379919	1
ybeY	contig00014	10142..10618	30.1146	0.585682	1.50075	0.135166	0.390956	1
xseA	contig00027	complement(23889..25238)	49.8737	0.585598	1.50066	0.0119537	0.0803389	1
yceD_1	contig00003	complement(128735..129313)	22.6322	0.585144	1.50019	0.132361	0.386316	1
oppB	contig00007	93786..94721	54.3986	0.583728	1.49872	0.00403718	0.0331912	1
KBPDEBNK_02120	contig00007	complement(104527..105420)	30.6397	0.583061	1.49802	0.0190632	0.113808	1
capA	contig00001	148436..149605	41.833	0.582521	1.49746	0.00625599	0.0483487	1
rsbRA	contig00016	12552..13475	37.6127	0.582509	1.49745	0.00476673	0.0379089	1
yjcF	contig00007	complement(130308..130736)	22.7698	0.581615	1.49652	0.111382	0.351639	1
tilS	contig00024	complement(14166..15596)	50.5067	0.580569	1.49544	0.0107947	0.0741414	1
dnaA	contig00013	complement(8061..9404)	43.5566	0.57971	1.49455	0.0039765	0.0327538	1
KBPDEBNK_03123	contig00016	complement(66467..67426)	32.1385	0.579287	1.49411	0.0227887	0.126887	1
KBPDEBNK_01482	contig00004	complement(280235..280525)	10.972	0.578879	1.49369	0.409687	0.684426	1
rluD_1	contig00007	109342..110232	52.4347	0.575884	1.49059	0.00617683	0.0478213	1
haeIIIM_1	contig00003	complement(277026..278711)	17.6889	0.572815	1.48742	0.117239	0.363583	1
pyrF	contig00012	complement(7091..7810)	43.8032	0.571994	1.48658	0.0355441	0.173652	1
mhqR_1	contig00002	148373..148885	31.8948	0.571775	1.48635	0.0627876	0.253347	1
yccU	contig00002	complement(384449..384862)	32.8714	0.571342	1.48591	0.0960996	0.328734	1
ykoC	contig00006	76842..77579	50.9817	0.571316	1.48588	0.0145234	0.0927721	1
mutM	contig00011	63378..64205	44.7985	0.571262	1.48582	0.0109652	0.0748499	1
yodB_1	contig00002	125664..125993	17.3712	0.569816	1.48433	0.22988	0.511336	1
ttuC	contig00032	complement(16062..17075)	46.8717	0.569558	1.48407	0.00920496	0.0650583	1
pyrE	contig00012	complement(6462..7094)	25.8931	0.568703	1.48319	0.0601483	0.247716	1
KBPDEBNK_02031	contig00007	complement(8463..8915)	18.4594	0.5685	1.48298	0.143253	0.402397	1
ileS	contig00012	complement(20363..23119)	50.2156	0.568207	1.48268	0.0192279	0.114635	1
yigZ	contig00001	complement(202565..203203)	38.51	0.567796	1.48226	0.0324638	0.163513	1
accD	contig00011	46697..47572	27.9262	0.567718	1.48218	0.0252094	0.135211	1
rpsD	contig00011	complement(8932..9534)	60.3659	0.567524	1.48198	0.0216721	0.122527	1
fadD	contig00025	complement(29356..31035)	45.3791	0.566362	1.48078	0.0148375	0.0942289	1
rsmB	contig00008	12084..13436	30.4226	0.565589	1.47999	0.00698294	0.0523959	1
addA	contig00007	14150..17842	46.7912	0.56526	1.47965	0.0312007	0.159721	1
capB	contig00001	146770..147951	49.8229	0.565259	1.47965	0.00823589	0.0599496	1
sinR_2	contig00014	complement(75128..75469)	15.7319	0.56502	1.47941	0.282402	0.562238	1
KBPDEBNK_01085	contig00003	214191..214574	20.8941	0.564671	1.47905	0.155658	0.420803	1
ppaC	contig00001	103495..104424	36.7718	0.562641	1.47697	0.0157398	0.0982504	1
sufT	contig00007	66293..66601	16.8815	0.560032	1.4743	0.33423	0.611272	1
mntR	contig00027	complement(40420..40848)	35.0753	0.558847	1.47309	0.0684833	0.267749	1
lrpC	contig00031	19616..20056	22.3992	0.55881	1.47305	0.140091	0.399659	1
KBPDEBNK_02652	contig00011	51624..52010	17.2589	0.558375	1.47261	0.282121	0.562238	1
KBPDEBNK_03725	contig00025	complement(12770..13006)	7.29125	0.557747	1.47197	0.591287	0.803417	1
ccsA_1	contig00005	63346..64176	44.7378	0.557173	1.47138	0.0130404	0.0854157	1
KBPDEBNK_03308	contig00019	32814..33272	20.9732	0.55554	1.46972	0.133598	0.388069	1
ribZ	contig00029	32583..33965	44.6174	0.555534	1.46971	0.0122621	0.0815488	1
arsC	contig00002	344522..344974	16.1864	0.55527	1.46944	0.177713	0.444992	1
KBPDEBNK_01235	contig00004	complement(27585..29141)	44.6388	0.554933	1.4691	0.0204155	0.117962	1
yesV_2	contig00015	37670..38299	17.8824	0.55384	1.46799	0.164063	0.429722	1
hemL1	contig00049	3027..4325	51.9507	0.553068	1.4672	0.0294654	0.152802	1
ftsW_1	contig00012	complement(46467..47567)	39.4343	0.552598	1.46672	0.00836403	0.0603818	1
pabA	contig00024	complement(5684..6268)	44.8878	0.550877	1.46498	0.0266128	0.140842	1
KBPDEBNK_01272	contig00004	complement(64431..64769)	13.6148	0.549606	1.46369	0.271432	0.549637	1
sumT	contig00012	complement(1423..2196)	40.2352	0.548283	1.46234	0.0287094	0.149767	1
ispG	contig00014	complement(37923..39035)	30.2429	0.54614	1.46017	0.0108867	0.0746567	1
KBPDEBNK_03327	contig00019	48948..50306	38.1802	0.545801	1.45983	0.011519	0.0778956	1
KBPDEBNK_00117	contig00001	114179..114616	15.8538	0.545512	1.45954	0.237703	0.520972	1
pdxK	contig00036	23526..24338	47.1096	0.544949	1.45897	0.014675	0.0933321	1
rapI_2	contig00010	complement(7253..8374)	37.359	0.544163	1.45817	0.00423798	0.0343426	1
mapB	contig00004	95577..96329	29.5603	0.543063	1.45706	0.0552138	0.235128	1
thiC	contig00028	7597..9447	50.8541	0.542932	1.45693	0.0214499	0.121753	1
proC_3	contig00015	54843..55709	37.5905	0.541275	1.45526	0.0194759	0.115456	1
fni	contig00026	complement(4948..6000)	38.9945	0.540918	1.4549	0.0216229	0.122418	1
flgG_1	contig00001	108797..109636	34.6123	0.539388	1.45336	0.0159074	0.0990143	1
pgdA_1	contig00023	462..1226	35.5831	0.539166	1.45313	0.0307679	0.15806	1
KBPDEBNK_03161	contig00017	complement(32164..33099)	12.2082	0.538157	1.45212	0.283426	0.563509	1
paiA	contig00003	complement(21426..21944)	15.0248	0.537363	1.45132	0.202214	0.481764	1
KBPDEBNK_03165	contig00017	complement(35816..37039)	38.8844	0.53599	1.44994	0.0178664	0.108436	1
pbp	contig00020	complement(40448..42442)	45.5052	0.535895	1.44984	0.0273475	0.144382	1
secG	contig00001	354359..354589	4.19721	0.535344	1.44929	0.641003	0.832259	1
KBPDEBNK_00857	contig00002	385719..386006	8.4681	0.53466	1.4486	0.489901	0.743569	1
luxS	contig00009	23438..23911	20.4719	0.533967	1.44791	0.139299	0.398178	1
hit	contig00017	38287..38706	29.1661	0.532853	1.44679	0.173655	0.441118	1
spoIIIE	contig00008	123356..125689	36.4001	0.532728	1.44666	0.0232849	0.128345	1
rsmG	contig00013	15844..16563	19.2724	0.532701	1.44664	0.107195	0.346662	1
folP	contig00024	complement(3955..4812)	49.6718	0.532271	1.4462	0.00861474	0.061582	1
clcD	contig00010	complement(16330..16923)	37.9814	0.531392	1.44532	0.0411539	0.191163	1
glmU	contig00024	complement(32814..34184)	50.4518	0.530843	1.44477	0.0238528	0.130491	1
asnB	contig00009	35179..37077	43.755	0.530716	1.44465	0.0193715	0.115178	1
yueB	contig00021	23601..26711	47.9421	0.530299	1.44423	0.0258917	0.137858	1
sugE_1	contig00002	complement(413437..413751)	6.52812	0.527669	1.4416	0.527342	0.759387	1
KBPDEBNK_03723	contig00025	12311..12622	6.59089	0.52766	1.44159	0.509991	0.752198	1
gloC_2	contig00005	233176..234588	49.7142	0.526866	1.4408	0.0229016	0.126922	1
essB	contig00021	17767..19083	34.045	0.526707	1.44064	0.00479126	0.0379905	1
KBPDEBNK_02294	contig00008	69072..69341	7.504	0.526488	1.44042	0.52593	0.758417	1
ecsA_2	contig00028	14955..15701	34.1213	0.526373	1.4403	0.037851	0.179723	1
lrp_3	contig00022	complement(53194..53694)	29.6081	0.524819	1.43875	0.0992055	0.334914	1
cmk_1	contig00026	complement(7376..8056)	27.3487	0.524624	1.43856	0.0834679	0.303784	1
fmt	contig00008	11162..12097	36.6162	0.520982	1.43493	0.0249016	0.134053	1
recD2	contig00005	132341..134737	43.5077	0.520966	1.43492	0.0251474	0.135044	1
rpmA	contig00005	86592..86873	12.4652	0.520394	1.43435	0.422339	0.695696	1
narG	contig00002	363298..366984	47.8287	0.520278	1.43423	0.0401019	0.188346	1
KBPDEBNK_00972	contig00003	complement(93533..93949)	30.1752	0.519763	1.43372	0.145472	0.405654	1
KBPDEBNK_02255	contig00008	35467..35790	10.3619	0.519231	1.43319	0.443139	0.711782	1
dnaX_1	contig00024	complement(49000..49989)	43.0602	0.518173	1.43214	0.00631613	0.0485852	1
ahpC_2	contig00032	complement(20707..21249)	35.1995	0.517353	1.43133	0.0513483	0.223444	1
mutL	contig00029	3601..5490	45.4334	0.517228	1.4312	0.0404953	0.188577	1
KBPDEBNK_03822	contig00027	11861..12115	6.45906	0.516269	1.43025	0.592543	0.804198	1
clpQ	contig00008	51734..52276	33.3763	0.514731	1.42873	0.0609286	0.248593	1
mecA	contig00007	99963..100601	36.2914	0.514366	1.42837	0.0767974	0.287817	1
tuaB	contig00001	190952..192400	44.9875	0.51393	1.42793	0.0171864	0.105477	1
yceD_2	contig00003	complement(129379..129960)	46.7144	0.512921	1.42694	0.0356936	0.173885	1
pgpH	contig00014	7995..10145	37.5772	0.51244	1.42646	0.0184768	0.111063	1
mfd	contig00024	complement(26565..30098)	44.7237	0.511206	1.42524	0.0302336	0.156047	1
KBPDEBNK_02622	contig00011	21645..22070	26.3302	0.510292	1.42434	0.167832	0.434915	1
rihC	contig00004	156047..157000	41.2543	0.509889	1.42394	0.021071	0.120069	1
ykuR	contig00032	complement(21786..22910)	38.3037	0.509724	1.42378	0.0288032	0.1499	1
fabG_2	contig00002	125990..126736	41.0572	0.508684	1.42275	0.0313667	0.160197	1
KBPDEBNK_04217	contig00037	complement(16038..16436)	35.778	0.507554	1.42164	0.103449	0.341324	1
KBPDEBNK_04003	contig00031	4343..5119	41.2646	0.507357	1.42144	0.0256601	0.136958	1
rbfA	contig00008	107481..107831	27.8765	0.507037	1.42113	0.159415	0.42621	1
ftsE	contig00001	226952..227638	36.0632	0.50642	1.42052	0.0742836	0.282072	1
budC_2	contig00046	11747..12520	27.0084	0.505916	1.42002	0.0519738	0.224986	1
KBPDEBNK_01797	contig00006	10878..11342	16.792	0.505808	1.41992	0.219544	0.500803	1
epsL	contig00001	311812..312414	28.7934	0.503082	1.41724	0.0945234	0.324864	1
yfhA_1	contig00010	complement(88549..89604)	47.6679	0.502275	1.41645	0.0204958	0.118019	1
ytpB	contig00009	40398..41477	43.6177	0.502245	1.41642	0.02021	0.117298	1
bcr_1	contig00006	174122..175351	47.4093	0.501942	1.41612	0.0302944	0.156177	1
KBPDEBNK_01199	contig00003	complement(311736..312677)	48.9796	0.501679	1.41586	0.00653151	0.0498625	1
KBPDEBNK_04347	contig00044	11903..12670	21.6043	0.501638	1.41582	0.136023	0.392318	1
KBPDEBNK_02082	contig00007	65459..66226	44.7455	0.500179	1.41439	0.0551735	0.235128	1
tsaE	contig00037	1507..1983	26.0401	0.499728	1.41395	0.189666	0.464596	1
rpmE2	contig00009	21046..21291	6.16243	0.499426	1.41365	0.608552	0.813116	1
crh_1	contig00001	268896..269153	5.87581	0.499216	1.41345	0.58236	0.797968	1
yaaQ	contig00024	complement(50453..50782)	12.3213	0.498428	1.41267	0.430797	0.699686	1
ezrA	contig00011	13829..15526	47.1298	0.497462	1.41173	0.0217652	0.122748	1
KBPDEBNK_01353	contig00004	complement(149901..151112)	33.8685	0.497385	1.41165	0.0376912	0.179525	1
KBPDEBNK_00825	contig00002	complement(348774..349280)	21.2909	0.49618	1.41047	0.18086	0.4503	1
recR	contig00040	18811..19407	49.328	0.495889	1.41019	0.037959	0.180018	1
KBPDEBNK_00777	contig00002	298377..299513	32.584	0.49505	1.40937	0.0167015	0.102934	1
srfAC	contig00003	complement(43538..47383)	59.0512	0.492687	1.40706	0.050213	0.220695	1
fadB_2	contig00025	complement(27843..28619)	31.0278	0.492223	1.40661	0.0715123	0.275109	1
KBPDEBNK_03783	contig00026	complement(18067..18711)	32.5785	0.491626	1.40603	0.0710018	0.273882	1
dagK	contig00004	complement(154959..155870)	33.9383	0.490865	1.40529	0.0408018	0.189802	1
tuaD	contig00001	193702..195039	42.0015	0.48935	1.40381	0.021919	0.123406	1
KBPDEBNK_03071	contig00016	21428..21805	14.8344	0.488544	1.40303	0.347786	0.623057	1
yohK	contig00006	complement(215187..215870)	41.0263	0.486903	1.40143	0.0703623	0.272134	1
KBPDEBNK_02219	contig00007	complement(172890..173222)	9.16744	0.48684	1.40137	0.471946	0.724702	1
rsbU	contig00016	14258..15265	48.5758	0.486032	1.40059	0.0224598	0.125374	1
yttP	contig00011	12210..12848	25.9253	0.485182	1.39976	0.123605	0.373801	1
yitU	contig00007	complement(64523..65335)	41.5347	0.484837	1.39943	0.0181688	0.109454	1
gcvT	contig00014	78904..79998	43.7904	0.483576	1.39821	0.043842	0.200538	1
yesV_1	contig00009	70342..70974	32.2781	0.482423	1.39709	0.0741031	0.28163	1
KBPDEBNK_02891	contig00014	23935..24429	13.633	0.482355	1.39702	0.272669	0.551124	1
pyrK	contig00012	complement(8714..9484)	35.3395	0.482193	1.39687	0.0851737	0.306658	1
maf	contig00005	77770..78342	36.1625	0.482094	1.39677	0.0687328	0.267802	1
yvqK	contig00001	440940..441518	23.7424	0.480286	1.39502	0.144642	0.405139	1
yusO_1	contig00001	complement(249047..249529)	24.6534	0.479853	1.3946	0.154846	0.419721	1
yvdD	contig00001	281116..281691	23.1996	0.479667	1.39442	0.119662	0.368076	1
KBPDEBNK_00680	contig00002	190613..191140	7.35567	0.478966	1.39374	0.423673	0.695696	1
flp_1	contig00003	complement(149437..150867)	59.9165	0.477734	1.39255	0.0348669	0.171286	1
slyA_2	contig00016	complement(53926..54450)	20.7587	0.477233	1.39207	0.20886	0.489686	1
etfB	contig00025	complement(27038..27811)	35.2481	0.477085	1.39193	0.0671254	0.26574	1
KBPDEBNK_02138	contig00007	119631..120110	21.1372	0.476771	1.39163	0.255978	0.535024	1
KBPDEBNK_00232	contig00001	232998..233351	18.7613	0.476359	1.39123	0.284711	0.565298	1
soj	contig00013	19181..19942	45.8528	0.475685	1.39058	0.0424096	0.195414	1
nhoA	contig00001	269205..269963	31.0316	0.475554	1.39045	0.0661378	0.262277	1
KBPDEBNK_02837	contig00013	53954..54454	29.8453	0.475201	1.39011	0.165157	0.430668	1
nagC_2	contig00013	74960..76126	30.7988	0.473828	1.38879	0.0345351	0.170228	1
ywrO_1	contig00001	complement(297660..298184)	48.855	0.473177	1.38816	0.0947658	0.325442	1
KBPDEBNK_02972	contig00015	12464..12964	15.0897	0.472454	1.38747	0.2384	0.520972	1
yhcN_1	contig00019	2496..3068	26.61	0.471327	1.38638	0.140205	0.399724	1
citS	contig00016	complement(68106..69716)	45.1187	0.471181	1.38624	0.0329934	0.16542	1
yqgN	contig00014	51563..52234	40.4876	0.471011	1.38608	0.0607363	0.248406	1
ydjF	contig00001	379461..380222	34.9788	0.4701	1.38521	0.0476456	0.213591	1
walR_3	contig00013	44550..45257	44.5206	0.468268	1.38345	0.0391191	0.184919	1
nirQ	contig00002	135568..136458	41.424	0.46756	1.38277	0.0503085	0.220894	1
ctaB2_2	contig00012	complement(81925..82851)	40.0291	0.466699	1.38194	0.0325716	0.163867	1
KBPDEBNK_01109	contig00003	complement(232595..232927)	13.6067	0.464704	1.38003	0.394483	0.670529	1
KBPDEBNK_00050	contig00001	46456..46998	24.9259	0.46404	1.3794	0.138226	0.396406	1
mgtE	contig00020	complement(57402..58757)	36.7003	0.457134	1.37281	0.03329	0.166336	1
KBPDEBNK_01000	contig00003	complement(125291..126550)	45.8397	0.456881	1.37257	0.0465038	0.210082	1
rimM	contig00008	38301..38822	32.6067	0.456371	1.37209	0.154977	0.419721	1
ypmQ	contig00002	97406..97987	28.8653	0.455976	1.37171	0.145532	0.405654	1
stiP	contig00003	complement(124189..125298)	48.394	0.455478	1.37124	0.0275339	0.145191	1
htrA_1	contig00013	50183..51394	41.4246	0.455356	1.37112	0.0365397	0.175375	1
tagF_2	contig00036	complement(22480..23295)	36.9286	0.45268	1.36858	0.0729702	0.27829	1
KBPDEBNK_03448	contig00021	26701..27183	27.9227	0.452556	1.36846	0.162549	0.427937	1
KBPDEBNK_02790	contig00013	11578..12204	33.0387	0.451253	1.36723	0.0814548	0.299442	1
znuA	contig00009	complement(21333..22310)	28.2784	0.451035	1.36702	0.0402686	0.188471	1
yjbI	contig00007	complement(105417..105815)	19.4265	0.450119	1.36615	0.253963	0.534178	1
rpe	contig00008	18127..18783	62.3515	0.448625	1.36474	0.0207392	0.118796	1
yncF	contig00030	33042..33476	25.8094	0.447614	1.36378	0.200724	0.480192	1
yfhP	contig00004	5880..6863	51.335	0.447155	1.36335	0.0330901	0.165526	1
KBPDEBNK_00090	contig00001	92322..92765	20.7767	0.447108	1.3633	0.218263	0.500083	1
KBPDEBNK_00557	contig00002	90299..90904	35.8316	0.445496	1.36178	0.155474	0.420803	1
gcvH	contig00010	complement(79390..79773)	26.5531	0.444923	1.36124	0.282249	0.562238	1
trmD	contig00008	38819..39550	42.1108	0.444558	1.3609	0.0699131	0.270635	1
KBPDEBNK_03175	contig00017	42809..43324	14.5345	0.443816	1.3602	0.309691	0.590799	1
yfiT	contig00004	complement(19856..20299)	37.9724	0.443442	1.35985	0.173566	0.441118	1
znuB	contig00014	35469..36329	28.6308	0.442953	1.35938	0.0986887	0.334123	1
desK_3	contig00036	complement(17477..18580)	35.7185	0.442053	1.35854	0.0520108	0.224986	1
smpB	contig00001	357883..358356	34.0747	0.440386	1.35697	0.176407	0.443064	1
hag_2	contig00001	214080..214967	49.1036	0.43722	1.35399	0.019257	0.114653	1
yvbK	contig00003	154902..155354	18.659	0.436788	1.35359	0.264629	0.545145	1
KBPDEBNK_01346	contig00004	complement(142379..143098)	28.9897	0.436365	1.35319	0.118667	0.365938	1
frdA	contig00025	complement(17619..19382)	42.5464	0.434676	1.35161	0.0647539	0.259697	1
KBPDEBNK_03985	contig00030	complement(24449..24712)	4.47048	0.434638	1.35157	0.704928	0.874954	1
leuS	contig00009	54387..56801	53.2063	0.434635	1.35157	0.0951216	0.326408	1
prsA_2	contig00017	44143..45006	28.521	0.434132	1.3511	0.105475	0.343706	1
KBPDEBNK_03031	contig00015	67576..68094	17.8241	0.433945	1.35092	0.236639	0.519922	1
rsmE	contig00043	12508..13275	22.1746	0.433839	1.35082	0.150317	0.41375	1
yacP	contig00023	complement(44565..45077)	37.0082	0.43285	1.3499	0.157262	0.422774	1
glnA	contig00030	10271..11605	40.2406	0.432674	1.34973	0.0650876	0.260232	1
ylbP	contig00012	60711..61190	17.3589	0.430694	1.34788	0.243537	0.527255	1
KBPDEBNK_04245	contig00038	10647..11009	13.0636	0.428473	1.34581	0.420712	0.694216	1
KBPDEBNK_03468	contig00021	43471..43863	25.9098	0.428408	1.34575	0.273268	0.551418	1
KBPDEBNK_04066	contig00032	complement(27733..28251)	31.372	0.428119	1.34548	0.202423	0.481764	1
punA	contig00018	52036..52860	35.3746	0.42726	1.34468	0.0802468	0.296648	1
KBPDEBNK_00248	contig00001	251507..252448	47.2414	0.425364	1.34291	0.0491733	0.218537	1
yedJ	contig00002	82535..83200	42.7629	0.424847	1.34243	0.119696	0.368076	1
buk2	contig00027	complement(6359..7471)	31.1609	0.424114	1.34175	0.0615217	0.250082	1
KBPDEBNK_02212	contig00007	complement(168328..168714)	31.4712	0.423874	1.34153	0.260175	0.540069	1
thrB	contig00010	complement(22307..23239)	33.2069	0.423782	1.34144	0.0681795	0.267469	1
KBPDEBNK_02631	contig00011	29029..30015	36.6104	0.423552	1.34123	0.0584222	0.243283	1
KBPDEBNK_00998	contig00003	complement(123377..124192)	43.4637	0.42353	1.34121	0.0589063	0.243516	1
gpsA	contig00026	complement(373..1413)	35.0538	0.423004	1.34072	0.0798384	0.295957	1
yxeB	contig00006	complement(9747..10718)	28.2526	0.422957	1.34067	0.0829642	0.302454	1
recU	contig00002	complement(47461..48057)	31.9525	0.422037	1.33982	0.104068	0.341836	1
aroE	contig00005	268627..269460	38.206	0.421773	1.33957	0.0619423	0.251093	1
KBPDEBNK_01751	contig00005	complement(243759..244208)	12.26	0.42124	1.33908	0.425784	0.696963	1
pncB2	contig00021	35308..36777	37.9299	0.421173	1.33902	0.0495598	0.219429	1
ilvD	contig00002	84702..86378	35.6708	0.420449	1.33834	0.0774989	0.289761	1
KBPDEBNK_02400	contig00009	24039..24485	27.2711	0.419195	1.33718	0.267939	0.546614	1
ypwA	contig00002	62309..63811	33.5507	0.419132	1.33712	0.0496244	0.219429	1
KBPDEBNK_02759	contig00012	complement(68401..68850)	37.2554	0.419048	1.33704	0.167285	0.433753	1
menA	contig00009	complement(2346..3281)	52.1915	0.418899	1.33691	0.0611922	0.249074	1
KBPDEBNK_01128	contig00003	complement(246803..247489)	26.5272	0.415598	1.33385	0.132361	0.386316	1
ydaF_2	contig00003	201330..201872	25.4548	0.415281	1.33356	0.203996	0.483189	1
ywlF	contig00001	45991..46440	33.03	0.414669	1.33299	0.206481	0.487443	1
yjbK	contig00007	complement(106777..107349)	20.5834	0.414479	1.33282	0.225573	0.507424	1
ebpS	contig00026	complement(17370..18125)	39.5593	0.414318	1.33267	0.0792789	0.295408	1
yfkM	contig00004	complement(65974..66489)	18.487	0.414274	1.33263	0.254836	0.534178	1
fur	contig00018	48956..49405	19.3152	0.413232	1.33167	0.30928	0.59053	1
KBPDEBNK_02520	contig00010	complement(19440..19769)	13.8221	0.413041	1.33149	0.417785	0.692673	1
aroH	contig00002	10937..11320	25.125	0.412206	1.33072	0.325942	0.605202	1
yqeY	contig00014	2011..2457	25.6111	0.412196	1.33071	0.220378	0.501762	1
cheW_2	contig00035	6574..7038	16.7726	0.41186	1.3304	0.303198	0.583749	1
ugtP_1	contig00002	complement(77876..79027)	21.1916	0.411727	1.33028	0.090825	0.318396	1
proS	contig00008	88932..90650	45.9204	0.410898	1.32951	0.0862652	0.307686	1
azoR1	contig00002	164329..164955	34.9786	0.41089	1.32951	0.122325	0.372243	1
oxyL	contig00003	complement(80859..82361)	55.1871	0.410353	1.32901	0.0694374	0.269238	1
KBPDEBNK_02490	contig00009	106456..106866	18.7637	0.410242	1.32891	0.28979	0.572321	1
yhgF	contig00016	17567..19729	35.5776	0.409754	1.32846	0.057378	0.240373	1
KBPDEBNK_01178	contig00003	complement(292945..293193)	8.32443	0.40973	1.32844	0.630406	0.825101	1
nrdG	contig00001	164492..164938	42.5268	0.40846	1.32727	0.120198	0.368841	1
dnaD	contig00002	42853..43548	28.1019	0.406665	1.32562	0.104142	0.341836	1
polA_2	contig00011	60720..63359	39.9339	0.405661	1.3247	0.0988834	0.334123	1
dinG_1	contig00002	36535..39318	42.7426	0.403433	1.32265	0.0797831	0.295957	1
ykoE	contig00006	74682..75281	35.7148	0.403249	1.32248	0.156497	0.421493	1
sigA	contig00014	21283..22404	39.185	0.402158	1.32148	0.0443289	0.202132	1
deoD	contig00002	117182..117880	33.8174	0.400055	1.31956	0.124207	0.374072	1
KBPDEBNK_00192	contig00001	195072..195986	41.8071	0.397239	1.31699	0.0676433	0.267412	1
KBPDEBNK_00560	contig00002	92262..92885	35.7519	0.397123	1.31688	0.118193	0.365391	1
lytC_3	contig00005	complement(120021..121598)	43.5317	0.396057	1.31591	0.0856341	0.307067	1
KBPDEBNK_04120	contig00034	12729..13103	9.29311	0.395752	1.31563	0.512275	0.752559	1
KBPDEBNK_02464	contig00009	80212..80577	14.2594	0.395606	1.3155	0.438682	0.706989	1
KBPDEBNK_03681	contig00024	complement(46687..46980)	5.65811	0.395123	1.31505	0.659405	0.844393	1
iolW_1	contig00001	complement(366521..367567)	42.5788	0.394377	1.31438	0.0558268	0.236229	1
opcR_1	contig00001	complement(348261..348797)	19.0369	0.393898	1.31394	0.284903	0.565419	1
sdpR_1	contig00004	97992..98276	3.09528	0.392318	1.3125	0.708137	0.87558	1
KBPDEBNK_01408	contig00004	211595..211816	4.23098	0.391999	1.31221	0.698755	0.874786	1
copZ	contig00001	381328..381537	3.99263	0.391693	1.31193	0.717796	0.881523	1
gmuG_1	contig00004	163051..163320	3.10538	0.391693	1.31193	0.717972	0.881523	1
ydcV	contig00003	complement(69912..70727)	50.7037	0.391288	1.31156	0.0527605	0.227556	1
KBPDEBNK_00650	contig00002	168913..169620	18.466	0.389838	1.31025	0.296506	0.577042	1
pepF1_2	contig00007	101867..103900	51.0673	0.389634	1.31006	0.0877975	0.310515	1
KBPDEBNK_04210	contig00037	13804..13995	3.13618	0.389626	1.31005	0.765929	0.90726	1
rlmN	contig00008	13429..14517	39.462	0.389449	1.30989	0.0512465	0.223444	1
spoVT	contig00024	complement(25893..26429)	26.2405	0.389251	1.30971	0.28755	0.569126	1
sigY	contig00006	171072..171605	28.77	0.38716	1.30782	0.272371	0.550775	1
bmr3_1	contig00001	complement(247335..248909)	34.6676	0.386344	1.30708	0.0603264	0.24783	1
ltaS2_2	contig00004	93488..95449	52.2576	0.385776	1.30656	0.105496	0.343706	1
dgt	contig00013	55440..56843	25.4306	0.384981	1.30584	0.211572	0.493588	1
fnr_2	contig00002	358177..358890	33.0379	0.384637	1.30553	0.172356	0.439875	1
cdsA	contig00008	85614..86417	25.6175	0.384515	1.30542	0.148223	0.410266	1
KBPDEBNK_00730	contig00002	239075..239578	14.5337	0.383779	1.30476	0.347278	0.622731	1
sppA	contig00011	25512..26519	38.4894	0.38192	1.30307	0.0586425	0.243516	1
yajL	contig00004	42852..43403	30.1893	0.381058	1.3023	0.208256	0.489579	1
valS	contig00005	71498..74140	37.9692	0.380496	1.30179	0.101843	0.339374	1
phoR_3	contig00011	58730..60466	36.3832	0.380203	1.30152	0.0755299	0.28483	1
rapI_3	contig00010	complement(17211..18317)	26.2471	0.379362	1.30077	0.141056	0.400328	1
KBPDEBNK_00240	contig00001	241532..242626	29.5621	0.378503	1.29999	0.0929805	0.322563	1
guaD	contig00020	65452..65922	23.4106	0.375819	1.29758	0.303183	0.583749	1
rhgT	contig00006	176936..177595	28.2063	0.375722	1.29749	0.208603	0.489686	1
ybdM	contig00003	complement(82381..83190)	44.3498	0.375708	1.29748	0.101736	0.33936	1
narH	contig00002	366974..368443	43.102	0.375592	1.29737	0.108191	0.347594	1
KBPDEBNK_03747	contig00025	complement(31258..31662)	18.4616	0.375224	1.29704	0.35125	0.627015	1
fabZ_2	contig00033	32958..33356	21.2079	0.375077	1.29691	0.345248	0.62054	1
KBPDEBNK_01607	contig00005	complement(101634..102281)	21.2282	0.371875	1.29403	0.22218	0.503946	1
pta_2	contig00036	complement(9057..10028)	44.4144	0.371571	1.29376	0.0694908	0.269238	1
KBPDEBNK_01212	contig00004	complement(6860..9439)	37.8247	0.370644	1.29293	0.118379	0.365564	1
ispD	contig00023	complement(50616..51311)	41.2396	0.369818	1.29219	0.103102	0.341299	1
carB_1	contig00007	72470..75568	36.9002	0.369736	1.29212	0.135088	0.390956	1
frdB	contig00025	complement(16858..17622)	35.4201	0.367851	1.29043	0.116165	0.361759	1
KBPDEBNK_00996	contig00003	complement(121554..123158)	52.1821	0.367841	1.29042	0.110359	0.350685	1
licT	contig00006	77760..78593	32.7603	0.367765	1.29035	0.152071	0.416485	1
murJ_1	contig00009	82109..83752	38.8994	0.367743	1.29033	0.0938884	0.323833	1
mraY	contig00012	complement(48978..49952)	25.7407	0.367682	1.29028	0.148303	0.410266	1
thiE	contig00006	219256..219927	36.4355	0.367544	1.29015	0.14006	0.399659	1
KBPDEBNK_02477	contig00009	92940..93743	48.5469	0.367029	1.28969	0.10277	0.341299	1
KBPDEBNK_00073	contig00001	complement(69025..69408)	19.5036	0.364756	1.28766	0.38183	0.656664	1
ycnK	contig00033	complement(21853..22425)	22.8764	0.364538	1.28747	0.30781	0.588235	1
misCA	contig00013	10784..11581	38.541	0.364132	1.28711	0.101229	0.338875	1
lipM	contig00027	complement(40943..41779)	37.7599	0.363835	1.28684	0.105113	0.343222	1
yisK	contig00007	27239..28144	34.8259	0.363608	1.28664	0.128138	0.380937	1
hag_3	contig00001	215247..216125	38.9269	0.363096	1.28618	0.0763484	0.287094	1
rnr	contig00001	355467..357770	45.6835	0.362632	1.28577	0.118176	0.365391	1
KBPDEBNK_03048	contig00016	7057..8538	30.7033	0.362565	1.28571	0.156492	0.421493	1
yusV_3	contig00010	complement(87713..88531)	34.5779	0.361473	1.28474	0.142583	0.402397	1
oppF_2	contig00007	96726..97649	38.2737	0.361463	1.28473	0.154368	0.41885	1
KBPDEBNK_02968	contig00015	9401..9643	10.0915	0.361388	1.28466	0.602084	0.811295	1
KBPDEBNK_00917	contig00003	15490..15792	7.94895	0.360773	1.28411	0.595657	0.806576	1
rsbS	contig00016	13478..13843	20.1343	0.360718	1.28406	0.39742	0.673171	1
KBPDEBNK_03164	contig00017	complement(35059..35769)	31.1514	0.36009	1.28351	0.167081	0.433481	1
KBPDEBNK_00858	contig00002	complement(386049..386357)	7.14202	0.358985	1.28252	0.61214	0.815452	1
sigE	contig00012	complement(30688..31407)	21.4909	0.358962	1.2825	0.249132	0.531498	1
cheR	contig00002	7841..8608	26.3411	0.357548	1.28125	0.155982	0.421142	1
racX	contig00003	complement(247835..248515)	47.8154	0.356385	1.28021	0.0783264	0.292108	1
addB	contig00007	10663..14163	49.324	0.355839	1.27973	0.143254	0.402397	1
KBPDEBNK_02199	contig00007	158516..158716	6.34342	0.355781	1.27968	0.743188	0.894651	1
galM	contig00045	complement(7458..8438)	30.0106	0.355292	1.27924	0.134429	0.389338	1
udk	contig00005	148191..148826	46.8327	0.354964	1.27895	0.134082	0.388848	1
suhB	contig00034	complement(8159..8953)	28.5124	0.353166	1.27736	0.201996	0.481764	1
KBPDEBNK_04399	contig00048	7184..7801	22.1951	0.348963	1.27364	0.256097	0.535024	1
KBPDEBNK_00044	contig00001	41956..42615	17.7265	0.348005	1.2728	0.314796	0.594994	1
ychF	contig00013	23362..24552	38.4009	0.347398	1.27226	0.0799268	0.295957	1
comA	contig00021	42813..43451	33.9729	0.345747	1.27081	0.202694	0.481764	1
KBPDEBNK_01205	contig00004	complement(327..2069)	44.1984	0.345508	1.2706	0.108306	0.347594	1
KBPDEBNK_03530	contig00022	complement(40107..40508)	30.639	0.344778	1.26996	0.312959	0.59461	1
liaR_1	contig00001	447497..448132	24.1639	0.344771	1.26995	0.276455	0.5557	1
clpP_1	contig00001	95080..95652	28.1573	0.344211	1.26946	0.274451	0.552685	1
KBPDEBNK_02906	contig00014	complement(36784..37368)	30.588	0.342853	1.26826	0.207144	0.488013	1
luxA_2	contig00004	complement(237246..238295)	30.0929	0.342693	1.26812	0.0952578	0.326619	1
kdgA	contig00001	160781..161392	22.8502	0.342286	1.26776	0.268822	0.547134	1
hisS	contig00005	122278..123552	29.0026	0.341511	1.26708	0.119233	0.367236	1
ynfM	contig00005	complement(166723..167955)	35.3649	0.341149	1.26676	0.0997318	0.335914	1
KBPDEBNK_01045	contig00003	complement(171496..172011)	33.4182	0.34103	1.26666	0.19867	0.477026	1
mggB	contig00010	complement(34240..35610)	49.5559	0.340785	1.26645	0.158007	0.423479	1
KBPDEBNK_02758	contig00012	complement(68064..68336)	5.54197	0.339773	1.26556	0.725267	0.883719	1
sufC	contig00010	complement(72089..72874)	34.8309	0.338613	1.26454	0.17125	0.437809	1
KBPDEBNK_00662	contig00002	complement(178471..178821)	16.0829	0.338375	1.26433	0.442486	0.711289	1
pchA	contig00009	3549..4973	40.4334	0.338312	1.26428	0.106282	0.344984	1
gltC_1	contig00002	complement(256620..257522)	19.497	0.33789	1.26391	0.26581	0.545937	1
yxlD	contig00006	171930..172145	5.9326	0.337744	1.26378	0.77243	0.90726	1
KBPDEBNK_01919	contig00006	150812..152131	33.0198	0.336977	1.26311	0.0843324	0.305193	1
KBPDEBNK_04378	contig00047	complement(1263..1628)	11.5655	0.336415	1.26262	0.551748	0.774923	1
miaA	contig00048	1797..2741	39.7398	0.335455	1.26178	0.0988949	0.334123	1
prkC	contig00008	15283..17229	33.1043	0.33441	1.26086	0.169373	0.436584	1
ligA	contig00004	complement(170757..172760)	34.7373	0.334336	1.2608	0.121088	0.370536	1
sdhC	contig00025	complement(19416..20024)	29.0104	0.334334	1.2608	0.278303	0.55786	1
artQ	contig00035	1176..1838	25.6003	0.334298	1.26076	0.226926	0.508639	1
ruvA	contig00005	103210..103815	22.1404	0.333959	1.26047	0.252261	0.534178	1
recQ_2	contig00026	complement(18705..20201)	32.0262	0.333741	1.26028	0.117584	0.364393	1
KBPDEBNK_03750	contig00025	complement(35890..36423)	31.4573	0.332675	1.25935	0.243785	0.527255	1
yqeN	contig00005	277015..278052	34.8757	0.332398	1.2591	0.141871	0.401168	1
folK	contig00024	complement(3103..3603)	56.2391	0.331572	1.25838	0.182106	0.453145	1
uup	contig00004	complement(127324..129213)	43.3062	0.331195	1.25806	0.178263	0.445607	1
rsbW	contig00016	15650..16132	43.3163	0.330655	1.25758	0.227864	0.509594	1
KBPDEBNK_01895	contig00006	124563..125120	23.7425	0.33063	1.25756	0.366571	0.643556	1
queD_2	contig00020	complement(17791..18231)	31.7802	0.329218	1.25633	0.309638	0.590799	1
pgcA	contig00019	30936..32678	38.445	0.329153	1.25628	0.165564	0.431011	1
queA	contig00005	105057..106085	40.6247	0.328549	1.25575	0.129549	0.382238	1
sucC	contig00008	43999..45159	32.4046	0.32838	1.2556	0.0880159	0.310554	1
gluP_1	contig00014	52554..54092	31.3823	0.328035	1.2553	0.129078	0.382229	1
KBPDEBNK_00408	contig00001	404989..405603	30.2491	0.327648	1.25497	0.207839	0.489125	1
KBPDEBNK_01485	contig00004	complement(281366..281941)	20.1574	0.327601	1.25492	0.459318	0.719903	1
KBPDEBNK_03429	contig00021	3469..3813	13.2601	0.327463	1.2548	0.542166	0.767864	1
ftsW_2	contig00012	complement(87782..88993)	22.8969	0.326397	1.25388	0.143691	0.403107	1
KBPDEBNK_04338	contig00044	2212..2898	25.5454	0.325375	1.25299	0.226103	0.507906	1
yfhH	contig00004	complement(12887..13201)	11.3738	0.325098	1.25275	0.607986	0.813051	1
cycA_1	contig00005	complement(180828..182198)	30.947	0.322384	1.25039	0.0805193	0.296648	1
panC	contig00002	35144..36010	30.5748	0.321399	1.24954	0.153391	0.416971	1
epr_1	contig00030	21167..22102	34.6365	0.320059	1.24838	0.209994	0.491293	1
rsbT	contig00016	13846..14247	33.2348	0.31937	1.24779	0.325799	0.605193	1
fmnP	contig00026	complement(21852..22436)	40.3437	0.318953	1.24742	0.178953	0.446567	1
KBPDEBNK_01312	contig00004	complement(106032..106760)	5.34597	0.317639	1.24629	0.613862	0.816842	1
KBPDEBNK_01106	contig00003	231356..231982	26.729	0.316732	1.24551	0.365391	0.642255	1
KBPDEBNK_02539	contig00010	complement(35635..36453)	31.7213	0.315876	1.24477	0.206069	0.48691	1
KBPDEBNK_01984	contig00006	complement(215852..216238)	20.5075	0.315765	1.24467	0.397319	0.673171	1
dnaC	contig00013	40288..41652	30.4979	0.3154	1.24436	0.107738	0.347245	1
rocE	contig00003	complement(24208..25581)	32.3103	0.315234	1.24421	0.104575	0.342525	1
KBPDEBNK_00995	contig00003	complement(120443..121537)	30.2747	0.314907	1.24393	0.136417	0.39276	1
yflH	contig00008	131459..131716	7.57959	0.314659	1.24372	0.686341	0.86275	1
KBPDEBNK_03894	contig00028	18013..18291	7.41857	0.314012	1.24316	0.679858	0.857701	1
gph	contig00005	266988..267506	24.2498	0.313853	1.24302	0.492019	0.744648	1
kdgR_1	contig00001	158701..159723	44.6047	0.313692	1.24288	0.129096	0.382229	1
gntT_2	contig00013	complement(70845..72191)	35.9592	0.313498	1.24272	0.137896	0.395717	1
walK_1	contig00013	45265..47109	48.7316	0.313118	1.24239	0.16111	0.427482	1
KBPDEBNK_02734	contig00012	complement(42686..43378)	35.8389	0.312733	1.24206	0.18699	0.460852	1
cheB_1	contig00003	complement(201922..202854)	27.4995	0.311366	1.24088	0.164191	0.4298	1
rutD	contig00035	complement(21165..21935)	49.1268	0.311328	1.24085	0.192595	0.469121	1
KBPDEBNK_02227	contig00008	5820..6089	10.8723	0.311288	1.24081	0.66114	0.845627	1
mtrR_1	contig00016	51884..52474	31.6145	0.311267	1.2408	0.251152	0.534178	1
tagO	contig00001	200343..201407	26.1526	0.311066	1.24062	0.243268	0.527255	1
KBPDEBNK_04351	contig00045	complement(1262..1978)	23.6884	0.31093	1.24051	0.406929	0.68242	1
KBPDEBNK_03785	contig00026	complement(20194..21252)	30.2945	0.310394	1.24005	0.148624	0.41089	1
patA_3	contig00041	complement(11350..12519)	28.7063	0.309453	1.23924	0.147008	0.407974	1
yrrB	contig00005	131657..132307	33.0437	0.309299	1.23911	0.223488	0.505648	1
KBPDEBNK_03462	contig00021	complement(38200..38547)	19.0761	0.308819	1.23869	0.476131	0.728749	1
KBPDEBNK_01900	contig00006	130565..131350	40.8507	0.308795	1.23867	0.152819	0.416668	1
nth	contig00002	43566..44228	24.2712	0.308026	1.23801	0.343189	0.618615	1
yuaB	contig00036	complement(11102..11644)	24.3442	0.307121	1.23724	0.330726	0.60918	1
qoxB	contig00006	230617..232566	49.8649	0.306435	1.23665	0.197613	0.475739	1
elmMIII	contig00018	43192..43998	27.1108	0.306232	1.23647	0.254908	0.534178	1
phoP	contig00011	58015..58737	42.4501	0.305665	1.23599	0.21802	0.500083	1
cdgJ	contig00021	36932..38149	32.636	0.305216	1.2356	0.10333	0.341299	1
KBPDEBNK_00509	contig00002	48110..49072	32.4707	0.304513	1.235	0.138345	0.396486	1
qoxA	contig00006	229622..230599	41.67	0.304479	1.23497	0.14147	0.400986	1
alsD	contig00001	137649..138413	118.86	0.304024	1.23458	0.33493	0.611272	1
KBPDEBNK_03761	contig00025	47487..47966	18.252	0.303181	1.23386	0.399075	0.67415	1
artP	contig00035	322..1086	17.4816	0.30311	1.2338	0.310758	0.59232	1
KBPDEBNK_01370	contig00004	complement(169548..170741)	31.6957	0.302993	1.2337	0.115414	0.360761	1
paaI	contig00002	339623..340078	20.5666	0.301496	1.23242	0.394399	0.670529	1
KBPDEBNK_00906	contig00003	2506..3423	27.18	0.301172	1.23215	0.264677	0.545145	1
ywmB	contig00001	57308..58048	36.623	0.301022	1.23202	0.263444	0.544243	1
lgt	contig00001	250670..251482	41.217	0.300972	1.23197	0.150702	0.41455	1
lytA	contig00001	185982..186299	8.17535	0.300792	1.23182	0.663224	0.847549	1
bshB1_1	contig00002	30077..30778	16.8379	0.300524	1.23159	0.364126	0.641061	1
KBPDEBNK_03804	contig00026	39895..40419	32.0947	0.298431	1.22981	0.300421	0.580956	1
cwlS	contig00002	133467..134762	37.0656	0.298197	1.22961	0.16345	0.428629	1
dppA_1	contig00015	55890..56714	20.7101	0.296566	1.22822	0.26664	0.545988	1
moaA	contig00001	67292..68317	32.0179	0.296166	1.22788	0.170023	0.437587	1
ywnH	contig00001	complement(92812..93318)	23.3286	0.294903	1.2268	0.419578	0.694202	1
metG	contig00024	complement(43002..44990)	40.1055	0.294351	1.22633	0.186251	0.459804	1
aroC	contig00002	8680..9852	22.865	0.294081	1.2261	0.261942	0.542709	1
KBPDEBNK_03496	contig00022	6947..7429	31.9466	0.293945	1.22599	0.36397	0.641044	1
dnaI_3	contig00025	complement(5784..6566)	25.9425	0.293596	1.22569	0.245157	0.527901	1
slt	contig00007	complement(106099..106764)	20.4985	0.293509	1.22562	0.337613	0.612778	1
mazG	contig00024	complement(22665..24134)	35.8522	0.293311	1.22545	0.139679	0.399005	1
leuC	contig00005	50168..51583	31.3037	0.293167	1.22533	0.21165	0.493588	1
tenA_1	contig00006	73999..74685	50.0337	0.292573	1.22482	0.189611	0.464596	1
lipA	contig00010	complement(30864..31760)	31.3119	0.291515	1.22392	0.217313	0.500083	1
KBPDEBNK_02242	contig00008	20230..20592	30.2196	0.289802	1.22247	0.45551	0.719903	1
KBPDEBNK_01049	contig00003	complement(174119..174418)	9.46896	0.289548	1.22226	0.647723	0.837288	1
badR	contig00003	241454..241885	14.3804	0.289346	1.22209	0.526805	0.758862	1
ohrR	contig00020	67216..67665	15.2444	0.288717	1.22155	0.503944	0.749094	1
leuE	contig00004	complement(235605..236237)	32.9545	0.28858	1.22144	0.300065	0.580956	1
yhcN_2	contig00034	1680..2294	20.7148	0.28648	1.21966	0.354025	0.62974	1
KBPDEBNK_02150	contig00007	complement(127131..127706)	22.8158	0.28605	1.2193	0.341716	0.617254	1
KBPDEBNK_01175	contig00003	289799..290407	36.0608	0.285484	1.21882	0.327379	0.606751	1
KBPDEBNK_03160	contig00017	complement(31599..32144)	12.1885	0.285462	1.2188	0.514564	0.752559	1
KBPDEBNK_01851	contig00006	72651..73733	53.9971	0.283401	1.21706	0.187096	0.460852	1
ydhK	contig00002	323187..323744	20.487	0.283094	1.2168	0.412088	0.687175	1
xre_2	contig00025	13141..13509	9.32578	0.282803	1.21656	0.631733	0.825565	1
iolS_2	contig00018	complement(38661..39581)	38.7793	0.282538	1.21633	0.221148	0.502629	1
serS	contig00040	6141..7418	41.4852	0.281519	1.21547	0.202918	0.481764	1
greA	contig00005	149071..149547	32.0799	0.280914	1.21496	0.361866	0.638622	1
msrR	contig00031	17750..18700	37.7426	0.278871	1.21324	0.220213	0.501762	1
KBPDEBNK_00552	contig00002	83237..84376	30.1323	0.278569	1.21299	0.183357	0.455135	1
tcdA	contig00005	125754..126518	31.6321	0.277318	1.21194	0.219664	0.500816	1
fadD3_2	contig00007	complement(2667..4283)	49.3793	0.277236	1.21187	0.23105	0.513076	1
mntP_2	contig00011	64360..64992	34.2477	0.27706	1.21172	0.289772	0.572321	1
KBPDEBNK_04141	contig00034	32995..33264	12.138	0.277037	1.2117	0.692024	0.867654	1
nrnA	contig00011	39267..40208	34.8492	0.275776	1.21065	0.20612	0.48691	1
KBPDEBNK_02474	contig00009	90664..91608	21.1656	0.275755	1.21063	0.282316	0.562238	1
sdpR_3	contig00016	23992..24324	13.9913	0.275733	1.21061	0.562996	0.784186	1
opuAA	contig00003	complement(118832..120091)	41.7507	0.273764	1.20896	0.166785	0.433225	1
thiO_1	contig00004	complement(10957..12069)	38.753	0.2732	1.20849	0.188857	0.463624	1
ppiB	contig00018	68510..68947	21.8246	0.272007	1.20749	0.428973	0.698204	1
ydcC	contig00016	9426..10433	27.8118	0.271964	1.20745	0.228392	0.509839	1
ycnJ	contig00033	complement(20195..21856)	33.852	0.271442	1.20701	0.221059	0.502629	1
yvyI	contig00001	165082..166029	52.2019	0.270679	1.20638	0.178799	0.446567	1
yusO_3	contig00002	complement(252256..252729)	10.6992	0.270264	1.20603	0.600235	0.810049	1
htpX_1	contig00017	complement(9957..11213)	34.9932	0.269639	1.20551	0.189677	0.464596	1
graR_2	contig00006	1293..2000	27.1457	0.269268	1.2052	0.318759	0.598972	1
KBPDEBNK_01213	contig00004	complement(9436..9837)	15.7872	0.268188	1.20429	0.530842	0.761695	1
KBPDEBNK_01427	contig00004	complement(231258..231776)	20.234	0.268118	1.20424	0.437277	0.705967	1
dnaX_2	contig00040	16747..18447	38.5023	0.267427	1.20366	0.232272	0.514569	1
yycH	contig00013	47099..48463	40.6672	0.266844	1.20317	0.190644	0.466704	1
KBPDEBNK_02156	contig00007	complement(131321..132127)	32.2042	0.266779	1.20312	0.236634	0.519922	1
rodA_1	contig00006	236608..237792	32.5258	0.266641	1.203	0.157023	0.422391	1
mhqR_2	contig00020	complement(24297..24764)	27.7658	0.266193	1.20263	0.379168	0.653368	1
yxdM_1	contig00001	272743..274671	38.3101	0.265551	1.2021	0.203282	0.481764	1
KBPDEBNK_02936	contig00014	65247..65885	38.2038	0.265426	1.20199	0.23433	0.517297	1
prpC	contig00008	14525..15289	41.739	0.265249	1.20184	0.226492	0.508396	1
rapG_2	contig00022	4820..5932	28.2321	0.26511	1.20173	0.270468	0.549057	1
rsgA_1	contig00007	28415..29470	38.5371	0.265062	1.20169	0.223642	0.505648	1
KBPDEBNK_02733	contig00012	complement(41936..42661)	25.0762	0.264835	1.2015	0.344495	0.620311	1
rsiX	contig00026	complement(25518..26606)	34.8666	0.264344	1.20109	0.20585	0.48691	1
KBPDEBNK_00918	contig00003	16436..16882	16.0803	0.263485	1.20038	0.519766	0.75363	1
cysS	contig00023	complement(46249..47652)	41.5101	0.263285	1.20021	0.233186	0.515549	1
yknY	contig00032	complement(6708..7397)	32.3845	0.262615	1.19965	0.368946	0.645656	1
spo0B	contig00005	87077..87655	23.9656	0.262457	1.19952	0.409306	0.684131	1
KBPDEBNK_01035	contig00003	complement(162876..163295)	19.8778	0.261419	1.19866	0.454698	0.719903	1
rsmD	contig00012	complement(67210..67770)	37.8871	0.261352	1.1986	0.347261	0.622731	1
cssR	contig00001	complement(456641..457315)	30.5465	0.261122	1.19841	0.293697	0.574778	1
rsmA_1	contig00016	27439..27996	16.014	0.26097	1.19828	0.478082	0.730969	1
rsgI	contig00020	complement(46130..47221)	26.9288	0.256994	1.19499	0.359196	0.635958	1
KBPDEBNK_01540	contig00005	complement(38327..38572)	2.38659	0.256913	1.19492	0.834687	0.938344	1
KBPDEBNK_03368	contig00020	15806..15970	3.9044	0.256787	1.19481	0.83477	0.938344	1
rpmE	contig00001	30372..30572	2.41929	0.256608	1.19467	0.834898	0.938344	1
secE	contig00023	complement(43384..43563)	3.0189	0.256481	1.19456	0.834981	0.938344	1
KBPDEBNK_02200	contig00007	158713..158862	3.24186	0.256415	1.19451	0.835014	0.938344	1
rpmB	contig00008	complement(19760..19948)	2.5729	0.256415	1.19451	0.835014	0.938344	1
KBPDEBNK_04215	contig00037	15529..15774	1.97674	0.256415	1.19451	0.835014	0.938344	1
ytmB	contig00009	31254..31496	2.23622	0.256095	1.19424	0.835213	0.938344	1
KBPDEBNK_01345	contig00004	142076..142294	2.0209	0.255983	1.19415	0.835309	0.938344	1
KBPDEBNK_03162	contig00017	complement(33069..33281)	2.07783	0.25579	1.19399	0.835424	0.938344	1
KBPDEBNK_00003	contig00001	1570..1794	1.96701	0.255589	1.19382	0.835545	0.938344	1
mrpA	contig00021	complement(47269..49671)	35.8543	0.255278	1.19357	0.266489	0.545988	1
KBPDEBNK_02568	contig00010	complement(64952..65950)	24.6084	0.2532	1.19185	0.41288	0.687924	1
tipA	contig00016	41633..42460	17.8043	0.252537	1.1913	0.586343	0.80072	1
ppnKA	contig00007	108529..109329	38.1224	0.252285	1.19109	0.227933	0.509594	1
ddc_3	contig00019	50328..51956	33.5781	0.252265	1.19108	0.264737	0.545145	1
crh_2	contig00002	327483..327758	4.303	0.251826	1.19071	0.810373	0.927314	1
hisK	contig00011	complement(12841..13476)	29.2285	0.251822	1.19071	0.33615	0.611949	1
KBPDEBNK_01717	contig00005	213447..213836	38.7839	0.251606	1.19053	0.415916	0.691452	1
ywiB	contig00001	10651..11079	25.1667	0.251228	1.19022	0.533389	0.761695	1
est	contig00001	354707..355453	51.601	0.251099	1.19011	0.215272	0.497795	1
recQ_1	contig00002	196277..198052	35.7431	0.250408	1.18954	0.261816	0.542705	1
KBPDEBNK_01200	contig00003	complement(312754..313044)	5.55595	0.250087	1.18928	0.76988	0.90726	1
argR_1	contig00006	complement(122745..123185)	19.4031	0.249548	1.18883	0.521409	0.754355	1
KBPDEBNK_00205	contig00001	complement(208231..208497)	5.13645	0.249056	1.18843	0.794599	0.919545	1
yneA	contig00002	complement(398850..399161)	10.364	0.248603	1.18806	0.678192	0.857425	1
KBPDEBNK_02641	contig00011	complement(38817..39119)	10.0063	0.24859	1.18805	0.700837	0.874954	1
KBPDEBNK_02019	contig00006	250028..250330	8.40144	0.248506	1.18798	0.719474	0.882146	1
KBPDEBNK_00843	contig00002	369812..370162	7.41527	0.248188	1.18771	0.707327	0.87532	1
KBPDEBNK_03231	contig00018	31678..32001	14.1301	0.24818	1.18771	0.647742	0.837288	1
KBPDEBNK_00076	contig00001	complement(70728..71111)	7.07554	0.247751	1.18735	0.719782	0.882146	1
argJ	contig00007	68184..69404	36.3612	0.247581	1.18721	0.348888	0.624266	1
ribT	contig00026	complement(40434..40808)	19.4564	0.247483	1.18713	0.561269	0.783196	1
KBPDEBNK_01239	contig00004	31355..31747	17.18	0.24747	1.18712	0.548028	0.772457	1
kinD	contig00020	25043..26512	28.7246	0.247361	1.18703	0.216829	0.499813	1
cinA	contig00008	134337..135587	25.2709	0.247066	1.18679	0.297726	0.578552	1
yugI_2	contig00024	complement(20528..20914)	15.1156	0.247052	1.18678	0.570416	0.789642	1
KBPDEBNK_02920	contig00014	complement(50091..50573)	18.5973	0.247026	1.18676	0.496287	0.744648	1
pheS	contig00025	complement(42405..43439)	40.9138	0.244151	1.1844	0.228676	0.509953	1
apc3	contig00003	complement(75784..77844)	40.8578	0.243732	1.18405	0.301456	0.581929	1
hxpB	contig00019	17323..18021	32.0799	0.241228	1.182	0.349988	0.625723	1
KBPDEBNK_03560	contig00023	complement(4507..4950)	39.003	0.241021	1.18183	0.376469	0.650764	1
yflN_1	contig00002	215320..216036	21.0578	0.240144	1.18111	0.42475	0.696056	1
cdaR_2	contig00040	complement(9938..11080)	28.4406	0.240004	1.181	0.281958	0.562238	1
folB	contig00024	complement(3600..3983)	30.4607	0.239285	1.18041	0.501498	0.747725	1
pbpX	contig00003	313203..314375	35.0908	0.238853	1.18005	0.333232	0.610368	1
celS	contig00022	complement(42326..43108)	40.9788	0.238805	1.18001	0.249659	0.532105	1
oppD_1	contig00007	83594..84568	25.6174	0.238767	1.17998	0.318393	0.598541	1
ybiT_4	contig00037	complement(4376..6304)	32.191	0.238202	1.17952	0.29524	0.576534	1
ecsA_1	contig00017	complement(37032..37772)	36.9487	0.23798	1.17934	0.314959	0.594994	1
KBPDEBNK_01198	contig00003	310435..311664	38.1246	0.237456	1.17891	0.236426	0.519922	1
nrnB	contig00002	295815..297017	32.1803	0.237432	1.17889	0.208808	0.489686	1
fieF	contig00004	complement(204997..205875)	34.6689	0.237419	1.17888	0.331326	0.609517	1
tgpA	contig00004	complement(200467..202686)	43.6161	0.237267	1.17876	0.2977	0.578552	1
hsdR	contig00004	complement(146722..149880)	40.1385	0.23689	1.17845	0.33013	0.60885	1
yedY1	contig00021	13499..14095	32.1795	0.235473	1.17729	0.363361	0.640272	1
glcR_1	contig00001	118197..118955	37.3657	0.23533	1.17718	0.33569	0.611787	1
KBPDEBNK_01776	contig00005	270322..270885	33.075	0.235318	1.17717	0.383033	0.657958	1
sipS	contig00004	complement(210779..211327)	20.3587	0.234919	1.17684	0.500339	0.747014	1
comP	contig00021	40364..42730	25.5769	0.234531	1.17652	0.26511	0.54515	1
KBPDEBNK_01934	contig00006	169214..169696	22.1596	0.234418	1.17643	0.500731	0.747345	1
KBPDEBNK_01257	contig00004	complement(50391..50945)	30.6983	0.233651	1.17581	0.382414	0.657403	1
yteT	contig00009	69049..70326	40.3258	0.232972	1.17525	0.267785	0.546614	1
KBPDEBNK_00886	contig00002	complement(405850..406683)	23.9701	0.232221	1.17464	0.337521	0.612778	1
ydjM_1	contig00001	complement(417407..417877)	20.1763	0.232079	1.17453	0.52615	0.758417	1
KBPDEBNK_03888	contig00028	complement(13436..13894)	18.8609	0.231075	1.17371	0.498513	0.74531	1
KBPDEBNK_00624	contig00002	144124..145479	17.6643	0.230886	1.17356	0.302535	0.583242	1
KBPDEBNK_01018	contig00003	complement(141774..143171)	28.0193	0.230772	1.17346	0.216625	0.499813	1
xylB_2	contig00013	complement(72211..73749)	32.2844	0.230586	1.17331	0.242185	0.526155	1
KBPDEBNK_02333	contig00008	113755..114984	43.8415	0.228653	1.17174	0.277385	0.556803	1
yvcA	contig00003	complement(189098..189748)	15.4301	0.228527	1.17164	0.559607	0.781766	1
KBPDEBNK_03965	contig00030	2771..3304	30.9775	0.228371	1.17151	0.557124	0.779889	1
nadE	contig00003	complement(105158..105976)	30.8025	0.22831	1.17146	0.34732	0.622731	1
pksS_2	contig00005	241418..242650	32.0287	0.227789	1.17104	0.236761	0.519922	1
dmlA	contig00001	230036..231094	43.071	0.227507	1.17081	0.263084	0.54379	1
coaD	contig00012	complement(66732..67217)	25.1021	0.227423	1.17074	0.462306	0.720421	1
KBPDEBNK_01271	contig00004	complement(63598..64425)	25.6711	0.226972	1.17038	0.36491	0.641668	1
KBPDEBNK_03616	contig00023	complement(45084..45833)	44.0453	0.22642	1.16993	0.322329	0.602836	1
pheA	contig00005	89516..90373	38.488	0.226242	1.16978	0.254172	0.534178	1
yvgO	contig00030	complement(12565..13083)	20.704	0.226128	1.16969	0.580956	0.796575	1
cadA	contig00001	400367..402454	32.6645	0.226021	1.1696	0.287461	0.569126	1
yeiL	contig00002	325260..325934	16.8595	0.225304	1.16902	0.591971	0.804097	1
KBPDEBNK_01709	contig00005	complement(205694..206035)	14.9085	0.225074	1.16884	0.667977	0.850932	1
cypM_2	contig00007	38052..38744	29.1181	0.222873	1.16705	0.391746	0.668469	1
KBPDEBNK_01496	contig00005	1515..1970	23.9205	0.221827	1.16621	0.503836	0.749094	1
lon1	contig00005	58352..60676	35.7012	0.221766	1.16616	0.33099	0.609411	1
ydaF_6	contig00031	complement(28899..29453)	21.1018	0.221744	1.16614	0.587109	0.80072	1
metP	contig00010	complement(75785..76453)	11.8313	0.22131	1.16579	0.649419	0.83758	1
yvrL	contig00001	complement(361673..362065)	25.0351	0.22083	1.1654	0.529067	0.76162	1
yycI	contig00013	48450..49292	38.785	0.220216	1.16491	0.296089	0.576928	1
rapJ	contig00029	complement(6489..7595)	21.2257	0.219283	1.16415	0.374451	0.649838	1
rocD	contig00003	complement(25844..27046)	33.2067	0.218929	1.16387	0.28306	0.563037	1
rph	contig00005	30816..31559	27.9164	0.21823	1.16331	0.407907	0.683238	1
thrS_1	contig00011	72860..74791	37.8477	0.216767	1.16213	0.32834	0.606751	1
fabZ_1	contig00001	110664..111098	18.4067	0.215835	1.16138	0.556027	0.779433	1
xerD_4	contig00039	18772..19320	20.9269	0.215783	1.16133	0.552622	0.775902	1
KBPDEBNK_04103	contig00033	complement(32471..32869)	21.2752	0.215672	1.16124	0.566218	0.786764	1
KBPDEBNK_01105	contig00003	230832..231278	8.10295	0.21541	1.16103	0.71337	0.879269	1
KBPDEBNK_01615	contig00005	complement(107650..108033)	20.8863	0.21511	1.16079	0.546819	0.77196	1
lipC_1	contig00002	98111..98863	28.2338	0.213943	1.15985	0.397857	0.673188	1
pcrA	contig00004	complement(172795..175011)	31.8097	0.213497	1.1595	0.316106	0.595291	1
yknX	contig00032	complement(7397..8512)	33.4057	0.212322	1.15855	0.303383	0.583849	1
KBPDEBNK_03657	contig00024	complement(22396..22668)	13.3328	0.21205	1.15833	0.72554	0.883719	1
fliJ	contig00008	60775..61218	16.6431	0.210922	1.15743	0.595821	0.806576	1
skfF	contig00003	complement(217834..219360)	14.6148	0.210495	1.15709	0.479161	0.732107	1
fhs	contig00002	80365..82044	32.9869	0.209022	1.1559	0.375508	0.650129	1
yycB	contig00013	complement(38442..39647)	41.0838	0.208708	1.15565	0.27399	0.55201	1
KBPDEBNK_01082	contig00003	complement(210387..211010)	28.7852	0.20862	1.15558	0.426318	0.696963	1
hcxA	contig00003	complement(223602..224657)	39.992	0.206781	1.15411	0.314739	0.594994	1
ghrB_1	contig00001	complement(276062..277045)	38.8463	0.205936	1.15343	0.319271	0.59942	1
KBPDEBNK_01534	contig00005	35282..35731	13.6849	0.20554	1.15312	0.645367	0.835944	1
KBPDEBNK_03690	contig00024	complement(53012..54139)	34.4548	0.204833	1.15255	0.36755	0.644242	1
kinA_1	contig00034	complement(25979..27301)	30.8176	0.20443	1.15223	0.350664	0.626676	1
plsY	contig00002	385043..385639	30.2835	0.203544	1.15152	0.430797	0.699686	1
noc	contig00013	16665..17513	34.4941	0.202635	1.1508	0.3243	0.603432	1
prfA	contig00001	35699..36769	45.57	0.202211	1.15046	0.294134	0.574887	1
KBPDEBNK_01426	contig00004	complement(230402..231079)	25.9879	0.202205	1.15045	0.4672	0.721124	1
lutR_1	contig00001	318585..319466	31.4858	0.201753	1.15009	0.407256	0.682706	1
feoB	contig00006	7277..9289	36.3233	0.200687	1.14925	0.367137	0.643775	1
yiiM_1	contig00001	435283..435966	31.4073	0.199266	1.14811	0.462092	0.720344	1
KBPDEBNK_01163	contig00003	complement(278820..279578)	46.7961	0.19908	1.14797	0.404951	0.680404	1
bioY	contig00021	complement(12802..13398)	26.9071	0.198644	1.14762	0.484997	0.737986	1
KBPDEBNK_00844	contig00002	370348..370692	7.06902	0.197788	1.14694	0.782848	0.913115	1
glcT	contig00020	complement(4548..5393)	24.9112	0.197767	1.14692	0.472018	0.724702	1
tylCV_2	contig00004	complement(47779..48972)	39.3493	0.197432	1.14666	0.351283	0.627015	1
KBPDEBNK_02486	contig00009	100220..101029	29.9728	0.19642	1.14585	0.46489	0.721124	1
yknZ	contig00032	complement(5521..6711)	33.7003	0.195734	1.14531	0.343093	0.618615	1
queE_3	contig00020	complement(17067..17798)	34.6563	0.19562	1.14522	0.398044	0.673188	1
yfnB_2	contig00011	complement(74821..75612)	22.0288	0.195618	1.14521	0.472933	0.725373	1
khtT_3	contig00030	28932..29420	19.3422	0.195404	1.14505	0.592749	0.804198	1
KBPDEBNK_03418	contig00020	63607..63918	7.57959	0.195398	1.14504	0.770138	0.90726	1
graS_1	contig00001	270833..271903	35.7816	0.194073	1.14399	0.299328	0.579865	1
sbcD	contig00007	17910..19094	26.4466	0.193636	1.14364	0.389709	0.665771	1
pbpD	contig00022	59472..61355	30.7181	0.193442	1.14349	0.392223	0.668763	1
tyrS1	contig00011	4907..6175	31.4667	0.192935	1.14309	0.358081	0.634496	1
speA_1	contig00024	complement(51476..52918)	43.7127	0.192612	1.14283	0.397018	0.673171	1
KBPDEBNK_01132	contig00003	complement(251473..252696)	35.0866	0.192557	1.14279	0.369337	0.645824	1
yhaI_1	contig00011	7551..7979	10.2179	0.192177	1.14249	0.719171	0.882146	1
polC_2	contig00022	complement(57290..57907)	19.0334	0.190999	1.14155	0.586966	0.80072	1
ywqJ	contig00006	128687..130543	32.3449	0.190715	1.14133	0.394844	0.670883	1
KBPDEBNK_00004	contig00001	1995..3293	43.3413	0.190635	1.14127	0.363213	0.640272	1
KBPDEBNK_01104	contig00003	230329..230796	19.0511	0.189726	1.14055	0.684071	0.860637	1
rspR_4	contig00048	7840..8544	27.7437	0.189264	1.14018	0.4737	0.726296	1
dck	contig00040	complement(12438..13079)	37.8751	0.189197	1.14013	0.412117	0.687175	1
engB	contig00005	60673..61260	23.1325	0.188929	1.13992	0.56013	0.781941	1
mdtK	contig00002	100522..100986	22.8722	0.187975	1.13916	0.59278	0.804198	1
ypcP	contig00002	72832..73719	26.5146	0.187028	1.13842	0.427708	0.697494	1
KBPDEBNK_01554	contig00005	52318..53325	36.2755	0.186293	1.13784	0.375081	0.650129	1
yusO_4	contig00003	182711..183130	14.9922	0.186287	1.13783	0.679737	0.857701	1
rsmJ	contig00002	86940..87725	21.2144	0.18594	1.13756	0.516064	0.752559	1
dnaI_1	contig00011	70009..70941	34.2136	0.185884	1.13751	0.429464	0.698397	1
ispE	contig00024	complement(36259..37128)	31.8464	0.185398	1.13713	0.433598	0.703134	1
steT	contig00015	complement(50745..52064)	25.398	0.185209	1.13698	0.392527	0.669022	1
lolD_2	contig00042	3950..4633	24.4993	0.184932	1.13676	0.498989	0.745584	1
KBPDEBNK_00015	contig00001	12949..13212	7.28127	0.182112	1.13454	0.819283	0.932562	1
liaF	contig00001	445703..446434	21.9346	0.181701	1.13422	0.508283	0.750942	1
resE_1	contig00001	424040..425785	33.6943	0.181541	1.13409	0.408646	0.683728	1
citT	contig00016	complement(67429..68109)	34.6768	0.181237	1.13386	0.482477	0.735383	1
gluP_2	contig00016	complement(8535..9134)	39.095	0.1809	1.13359	0.465938	0.721124	1
yfiR_1	contig00004	22980..23594	25.5316	0.179583	1.13256	0.564288	0.785736	1
KBPDEBNK_03993	contig00030	32039..32422	14.9518	0.178707	1.13187	0.700404	0.874954	1
cysK_2	contig00024	complement(7846..8772)	26.1874	0.178444	1.13166	0.497916	0.74506	1
KBPDEBNK_02835	contig00013	52659..53129	17.2109	0.178149	1.13143	0.648991	0.83758	1
deoB	contig00018	50840..52024	40.8725	0.177936	1.13126	0.401188	0.676335	1
KBPDEBNK_03910	contig00028	31311..31655	15.0885	0.177867	1.13121	0.69891	0.874786	1
KBPDEBNK_03143	contig00017	12972..13388	8.52628	0.177829	1.13118	0.772612	0.90726	1
queF	contig00020	complement(16556..17047)	29.847	0.177101	1.13061	0.557926	0.7801	1
ywpJ	contig00001	118983..119855	37.8169	0.176662	1.13027	0.414866	0.690445	1
yfmB	contig00004	112082..112456	13.9172	0.176156	1.12987	0.702385	0.874954	1
KBPDEBNK_02565	contig00010	complement(62728..63588)	32.7366	0.175999	1.12975	0.426233	0.696963	1
KBPDEBNK_03721	contig00025	complement(11305..11994)	26.6321	0.17518	1.12911	0.580512	0.796575	1
KBPDEBNK_02653	contig00011	complement(52047..53162)	22.2994	0.174161	1.12831	0.461734	0.720041	1
KBPDEBNK_03221	contig00018	25809..26147	15.3993	0.173327	1.12766	0.74136	0.893219	1
prpB	contig00006	complement(179493..180410)	30.95	0.173314	1.12765	0.461342	0.719943	1
mutS	contig00029	978..3584	31.0193	0.17297	1.12738	0.459168	0.719903	1
yvyG	contig00001	209723..210199	20.971	0.172914	1.12733	0.634562	0.827575	1
KBPDEBNK_01400	contig00004	complement(202691..203923)	32.6634	0.171064	1.12589	0.395011	0.670906	1
liaG	contig00001	444818..445675	24.6084	0.170871	1.12574	0.531901	0.761695	1
KBPDEBNK_01154	contig00003	268860..269249	21.8082	0.17052	1.12546	0.668733	0.850932	1
KBPDEBNK_01413	contig00004	214494..215063	28.7412	0.170174	1.12519	0.579781	0.796176	1
KBPDEBNK_03146	contig00017	complement(16115..16849)	27.5961	0.169688	1.12482	0.499982	0.746735	1
KBPDEBNK_04053	contig00032	17933..18892	19.4374	0.168993	1.12427	0.515175	0.752559	1
KBPDEBNK_02049	contig00007	29583..29954	21.4065	0.168698	1.12404	0.638707	0.831001	1
alsB	contig00003	complement(11669..12667)	31.1645	0.168262	1.1237	0.442319	0.711281	1
crcB_1	contig00019	complement(65832..66182)	13.0716	0.168111	1.12359	0.75043	0.899363	1
mcpB_2	contig00003	79500..80831	27.0337	0.167889	1.12341	0.416276	0.691741	1
leuB	contig00005	49022..50134	30.378	0.167651	1.12323	0.486664	0.739959	1
nadD	contig00005	269763..270332	27.5631	0.166468	1.12231	0.635609	0.828694	1
KBPDEBNK_03754	contig00025	39121..39924	23.32	0.166244	1.12213	0.504871	0.749922	1
catD	contig00004	complement(30201..30629)	15.1515	0.164502	1.12078	0.729977	0.886083	1
srlB	contig00001	116201..116566	12.3186	0.163901	1.12031	0.747388	0.897634	1
yutF	contig00010	complement(28580..29350)	23.7499	0.163556	1.12004	0.507069	0.750161	1
yycJ	contig00013	49307..50101	45.4864	0.163338	1.11988	0.440512	0.709157	1
coaE_1	contig00001	complement(404325..404864)	32.9529	0.162861	1.1195	0.53515	0.762807	1
KBPDEBNK_02639	contig00011	36802..37353	28.7685	0.16281	1.11947	0.590577	0.802939	1
dacA_2	contig00040	2822..4144	32.4066	0.162703	1.11938	0.429525	0.698397	1
fliS	contig00001	219339..219740	17.9223	0.162262	1.11904	0.671428	0.853253	1
gdh_1	contig00005	40685..42067	41.6294	0.162162	1.11896	0.436917	0.705703	1
KBPDEBNK_03212	contig00018	17618..18106	24.2332	0.161582	1.11851	0.606555	0.812076	1
ligd	contig00020	53440..55287	27.8781	0.16135	1.11833	0.456629	0.719903	1
ydaF_3	contig00004	157014..157553	23.3113	0.160991	1.11806	0.608935	0.813274	1
ucpA	contig00002	244809..245525	30.7736	0.160693	1.11782	0.549796	0.773312	1
KBPDEBNK_03233	contig00018	complement(32278..33207)	22.1857	0.160109	1.11737	0.549895	0.773312	1
lipC_2	contig00031	7802..8446	33.8439	0.160006	1.11729	0.529749	0.761695	1
KBPDEBNK_02810	contig00013	29895..30830	38.7045	0.159948	1.11725	0.40324	0.67883	1
uvrA_3	contig00003	269399..271843	41.5655	0.159384	1.11681	0.494484	0.744648	1
KBPDEBNK_01348	contig00004	complement(143434..144111)	14.7782	0.159294	1.11674	0.639359	0.83112	1
nreC_2	contig00036	complement(18590..19339)	37.1035	0.158612	1.11621	0.505364	0.749922	1
kipA	contig00031	5928..6941	37.2521	0.158315	1.11598	0.453979	0.719903	1
KBPDEBNK_02097	contig00007	complement(79916..80173)	4.78422	0.158227	1.11591	0.880829	0.960348	1
KBPDEBNK_02203	contig00007	161356..161688	16.4183	0.157918	1.11568	0.738467	0.891296	1
KBPDEBNK_01051	contig00003	complement(175260..176087)	33.0468	0.156931	1.11491	0.508868	0.751553	1
gerPA	contig00007	complement(24233..24454)	5.75689	0.156461	1.11455	0.87225	0.955789	1
KBPDEBNK_03729	contig00025	14769..15245	19.857	0.15624	1.11438	0.657823	0.84286	1
KBPDEBNK_03449	contig00021	27195..27650	30.0736	0.156179	1.11433	0.643449	0.835188	1
tetA_2	contig00016	complement(40291..41493)	28.3599	0.155924	1.11413	0.453576	0.719903	1
def1	contig00008	10657..11139	28.7103	0.155835	1.11407	0.608038	0.813051	1
tagH	contig00001	180945..182528	25.0578	0.155512	1.11382	0.407909	0.683238	1
sipW	contig00014	73580..74161	27.261	0.155219	1.11359	0.663884	0.848146	1
bsaA	contig00002	82059..82538	36.7305	0.154761	1.11324	0.556368	0.779451	1
ypjQ_1	contig00002	90921..91469	24.0365	0.154653	1.11315	0.614475	0.816842	1
coaX	contig00024	complement(10671..11447)	44.7287	0.154102	1.11273	0.456498	0.719903	1
KBPDEBNK_01355	contig00004	complement(152716..153285)	16.9519	0.151484	1.11071	0.754778	0.901209	1
KBPDEBNK_03899	contig00028	20941..21846	41.0518	0.151019	1.11035	0.423647	0.695696	1
glnK	contig00003	complement(202863..204194)	31.9136	0.15083	1.11021	0.468505	0.72131	1
gntZ	contig00013	complement(69416..70822)	39.7486	0.149349	1.10907	0.497829	0.74506	1
KBPDEBNK_01443	contig00004	complement(247711..248163)	22.844	0.149049	1.10884	0.712668	0.878704	1
KBPDEBNK_01676	contig00005	170058..170861	21.4517	0.148437	1.10837	0.578502	0.795168	1
KBPDEBNK_04373	contig00046	9648..10331	20.4364	0.148282	1.10825	0.708645	0.875714	1
dnaJ	contig00043	10397..11524	30.8266	0.148274	1.10824	0.488026	0.741482	1
sigG_1	contig00001	94458..95066	24.7359	0.147599	1.10772	0.615777	0.816842	1
mdtG	contig00004	21758..23026	20.6571	0.147577	1.10771	0.514804	0.752559	1
ysdC_3	contig00017	complement(19172..20212)	32.3161	0.147097	1.10734	0.491136	0.744648	1
ylbJ	contig00012	65493..66713	21.5818	0.145701	1.10627	0.541693	0.76769	1
KBPDEBNK_00812	contig00002	335327..335734	17.6248	0.145536	1.10614	0.721385	0.882892	1
yrhH	contig00005	157784..158386	18.4508	0.144835	1.1056	0.688827	0.865131	1
ddc_1	contig00003	complement(32867..34528)	30.1973	0.144501	1.10535	0.463417	0.721124	1
KBPDEBNK_01476	contig00004	complement(275654..276244)	30.8354	0.144231	1.10514	0.55742	0.779889	1
topA	contig00008	47283..49358	27.1894	0.144036	1.10499	0.512802	0.752559	1
cmk_2	contig00030	34306..34821	28.2451	0.143373	1.10448	0.64402	0.835547	1
KBPDEBNK_03944	contig00029	complement(23755..24432)	22.7022	0.141961	1.1034	0.644353	0.835547	1
lsrK	contig00002	complement(376419..378029)	23.6546	0.141437	1.103	0.454767	0.719903	1
KBPDEBNK_00179	contig00001	complement(178443..179396)	12.6912	0.141073	1.10273	0.724282	0.883719	1
proC_4	contig00052	6496..7317	16.7002	0.140547	1.10232	0.651008	0.838255	1
KBPDEBNK_03464	contig00021	39301..40248	22.8445	0.139663	1.10165	0.604944	0.811991	1
rapI_6	contig00030	19695..20831	28.1289	0.139316	1.10138	0.512414	0.752559	1
KBPDEBNK_01053	contig00003	177643..178911	41.7227	0.138811	1.101	0.53994	0.766446	1
yybR_3	contig00016	33646..33987	13.6929	0.138233	1.10056	0.778528	0.909979	1
KBPDEBNK_02717	contig00012	complement(24057..24833)	29.0896	0.137419	1.09994	0.588733	0.801945	1
bshB2	contig00002	130355..131020	26.9654	0.136834	1.09949	0.580201	0.796504	1
smc_2	contig00008	30758..34318	27.6114	0.136074	1.09891	0.554969	0.7782	1
graR_1	contig00001	270127..270831	37.0278	0.135977	1.09884	0.586036	0.80072	1
yckB	contig00003	90285..91145	29.4317	0.135596	1.09855	0.600717	0.8102	1
rapI_1	contig00009	71507..72613	37.4339	0.135362	1.09837	0.494534	0.744648	1
KBPDEBNK_02115	contig00007	complement(99042..99704)	22.7596	0.135352	1.09836	0.677105	0.857171	1
coaE_2	contig00011	65010..65615	19.3938	0.134681	1.09785	0.673139	0.854242	1
KBPDEBNK_00664	contig00002	179403..179846	13.9828	0.133962	1.0973	0.759621	0.904477	1
yafV_1	contig00019	18044..19582	38.2404	0.132989	1.09656	0.573745	0.791689	1
KBPDEBNK_03106	contig00016	51385..51750	20.8401	0.132831	1.09644	0.715252	0.879662	1
ycnE	contig00033	complement(11417..11701)	11.7693	0.132121	1.0959	0.837105	0.938795	1
KBPDEBNK_01142	contig00003	260148..261065	35.5294	0.131327	1.0953	0.557074	0.779889	1
yerA	contig00004	complement(177212..178951)	43.0591	0.131082	1.09511	0.53923	0.765934	1
ilvA	contig00002	94830..96098	22.6666	0.131036	1.09508	0.568573	0.788445	1
emrK_1	contig00011	23834..24466	27.21	0.129735	1.09409	0.626344	0.823071	1
cynR_1	contig00001	139340..139681	14.7502	0.129508	1.09392	0.772082	0.90726	1
KBPDEBNK_00612	contig00002	129711..130004	6.99442	0.129468	1.09389	0.860699	0.950111	1
ctsR	contig00023	complement(59162..59626)	24.8494	0.128834	1.09341	0.736538	0.890749	1
yqeH	contig00005	267510..268610	36.9079	0.128366	1.09305	0.539084	0.765934	1
KBPDEBNK_03929	contig00029	10319..10651	5.61001	0.128301	1.09301	0.863843	0.950719	1
ybbH	contig00003	304837..305694	33.7421	0.127936	1.09273	0.532981	0.761695	1
icaC	contig00006	5836..6921	32.7504	0.127751	1.09259	0.531923	0.761695	1
lutR_2	contig00003	complement(191932..192657)	30.5525	0.125758	1.09108	0.62955	0.824528	1
alkA	contig00004	complement(53100..53963)	33.3168	0.125754	1.09108	0.565763	0.786764	1
tmpC_1	contig00007	78718..79677	40.0067	0.125653	1.091	0.498011	0.74506	1
rlmA	contig00012	complement(27706..28551)	28.0868	0.125399	1.09081	0.656716	0.842427	1
murJ_2	contig00024	complement(24156..25715)	30.4288	0.12515	1.09062	0.553104	0.776162	1
maa	contig00016	39556..40116	28.3976	0.124034	1.08978	0.707237	0.87532	1
KBPDEBNK_02540	contig00010	complement(36472..37323)	32.5955	0.123444	1.08933	0.606502	0.812076	1
KBPDEBNK_01165	contig00003	complement(280451..282361)	19.6922	0.123259	1.08919	0.62978	0.824528	1
KBPDEBNK_01753	contig00005	complement(246653..246868)	4.13229	0.122579	1.08868	0.917535	0.974336	1
ravA	contig00004	complement(203910..204863)	29.7728	0.121453	1.08783	0.572201	0.790724	1
KBPDEBNK_01050	contig00003	complement(174411..175232)	28.8339	0.121232	1.08766	0.617819	0.816842	1
yhdL	contig00019	complement(55199..56269)	30.8854	0.121079	1.08755	0.586244	0.80072	1
skfG	contig00003	complement(217304..217816)	18.9554	0.119554	1.0864	0.773884	0.907455	1
KBPDEBNK_00487	contig00002	26646..27449	30.8806	0.119428	1.0863	0.61047	0.81458	1
KBPDEBNK_03094	contig00016	38790..39368	28.3314	0.118807	1.08584	0.687838	0.864135	1
ywlE	contig00001	45372..45824	23.3617	0.118735	1.08578	0.750896	0.899363	1
rapA_4	contig00018	69735..70313	17.7263	0.118483	1.08559	0.737852	0.891296	1
KBPDEBNK_02281	contig00008	58692..59459	23.7372	0.118468	1.08558	0.649106	0.83758	1
leuD1	contig00005	51596..52195	21.9255	0.117984	1.08522	0.698686	0.874786	1
KBPDEBNK_03104	contig00016	49568..50200	49.3915	0.117569	1.0849	0.597097	0.807307	1
ftsY	contig00008	34335..35321	26.705	0.117473	1.08483	0.639465	0.83112	1
KBPDEBNK_03487	contig00021	61429..61986	24.2766	0.117356	1.08475	0.767309	0.90726	1
lolD_1	contig00004	complement(108604..109128)	6.25956	0.117038	1.08451	0.856832	0.949193	1
rsmA_2	contig00024	complement(39115..39993)	31.3351	0.11682	1.08434	0.627375	0.823124	1
ydjA	contig00004	complement(15437..16021)	18.3857	0.11658	1.08416	0.768768	0.90726	1
ynaI	contig00019	67824..68903	22.4857	0.115549	1.08339	0.610185	0.814447	1
yocH_1	contig00002	198272..199093	22.9079	0.114397	1.08252	0.640293	0.831584	1
tmk	contig00024	complement(50841..51479)	36.5598	0.114227	1.08239	0.623556	0.820548	1
dnaN	contig00013	complement(6756..7892)	36.0859	0.114138	1.08233	0.561641	0.783294	1
KBPDEBNK_02781	contig00012	90696..91172	18.477	0.11394	1.08218	0.796324	0.919982	1
KBPDEBNK_03977	contig00030	16618..17073	9.19357	0.113725	1.08202	0.845296	0.943732	1
yndB_1	contig00005	complement(83528..83962)	21.2282	0.113014	1.08148	0.783666	0.913304	1
fdhD	contig00001	66486..67277	28.9991	0.112655	1.08122	0.61523	0.816842	1
ruvB	contig00005	103826..104827	27.418	0.112625	1.08119	0.637073	0.829862	1
dnaB	contig00011	68581..69987	33.8166	0.112206	1.08088	0.586586	0.80072	1
amj	contig00031	16777..17586	35.7342	0.111284	1.08019	0.588153	0.801893	1
putP_2	contig00006	213669..215135	30.9202	0.111181	1.08011	0.599961	0.809928	1
mrnC	contig00023	complement(45830..46246)	28.0098	0.111024	1.07999	0.7408	0.892791	1
stoA_1	contig00002	complement(387563..388069)	17.2389	0.110923	1.07992	0.769736	0.90726	1
KBPDEBNK_02171	contig00007	141054..141428	14.7238	0.110762	1.0798	0.808005	0.926879	1
bmrU_2	contig00027	992..1627	21.7677	0.11049	1.07959	0.747074	0.897634	1
KBPDEBNK_04401	contig00048	8549..9370	31.8728	0.109994	1.07922	0.631466	0.825565	1
KBPDEBNK_00700	contig00002	complement(208521..209129)	37.0907	0.108935	1.07843	0.652571	0.838829	1
KBPDEBNK_00410	contig00001	complement(408117..408536)	22.935	0.108925	1.07842	0.759983	0.904477	1
KBPDEBNK_04292	contig00040	18462..18797	10.5328	0.108021	1.07775	0.854391	0.948186	1
mreBH	contig00034	28099..29106	17.4416	0.107913	1.07767	0.712337	0.878704	1
KBPDEBNK_02946	contig00014	71091..71546	22.7648	0.106591	1.07668	0.762415	0.905639	1
yfiZ_2	contig00010	complement(89601..90602)	36.9101	0.106135	1.07634	0.570517	0.789642	1
kinA_2	contig00041	9512..11323	22.62	0.106132	1.07634	0.608631	0.813116	1
tuaG_1	contig00001	171703..173244	24.9389	0.105975	1.07622	0.586572	0.80072	1
KBPDEBNK_00545	contig00002	77135..77824	27.9712	0.105506	1.07587	0.678902	0.857701	1
nlhH_2	contig00021	complement(30743..31639)	35.325	0.104619	1.07521	0.6275	0.823124	1
KBPDEBNK_02841	contig00013	56863..57561	5.68984	0.104238	1.07493	0.863242	0.950719	1
pth	contig00024	complement(30451..31017)	34.4	0.103473	1.07436	0.675919	0.856281	1
KBPDEBNK_01746	contig00005	complement(239353..240021)	13.0801	0.103268	1.0742	0.79511	0.919792	1
KBPDEBNK_04336	contig00044	216..779	26.4209	0.102993	1.074	0.765207	0.907234	1
ygaZ_1	contig00002	338553..339263	29.7325	0.102855	1.0739	0.685303	0.86194	1
mhqN	contig00003	complement(236809..237426)	21.971	0.102121	1.07335	0.73895	0.891296	1
ydjZ_2	contig00029	complement(34676..35317)	25.5859	0.101754	1.07308	0.714139	0.87928	1
arpA	contig00002	complement(407533..408138)	17.3784	0.101584	1.07295	0.783613	0.913304	1
adhT	contig00019	complement(24687..25679)	28.6445	0.101316	1.07275	0.621461	0.819938	1
actIII	contig00010	95447..96304	15.6411	0.100977	1.0725	0.73856	0.891296	1
KBPDEBNK_04376	contig00047	complement(184..417)	2.89532	0.100403	1.07207	0.927198	0.974336	1
KBPDEBNK_03455	contig00021	32386..33489	21.7648	0.100015	1.07178	0.689938	0.866277	1
ahpF	contig00013	complement(63407..64936)	33.2992	0.0999939	1.07177	0.636653	0.829561	1
KBPDEBNK_01486	contig00004	complement(281986..282153)	3.77264	0.0999707	1.07175	0.924224	0.974336	1
KBPDEBNK_03694	contig00025	complement(173..412)	3.06095	0.0998736	1.07168	0.925704	0.974336	1
ctpB	contig00001	231223..232644	27.8741	0.0995844	1.07146	0.62197	0.819938	1
gltR_1	contig00003	complement(34846..35727)	33.5763	0.0975163	1.06993	0.668474	0.850932	1
KBPDEBNK_00713	contig00002	218188..218598	13.6951	0.0971857	1.06968	0.824291	0.934551	1
patB	contig00022	55428..56591	41.426	0.0970632	1.06959	0.633365	0.826505	1
KBPDEBNK_03984	contig00030	22943..23413	12.9377	0.0958661	1.06871	0.840563	0.940744	1
tsaB	contig00037	1964..2656	41.9269	0.0956119	1.06852	0.699337	0.874954	1
queC_2	contig00020	complement(18233..18892)	21.6956	0.0954213	1.06838	0.755372	0.901673	1
KBPDEBNK_00669	contig00002	182355..183185	24.0573	0.0944781	1.06768	0.768228	0.90726	1
accA	contig00011	47557..48534	23.621	0.0943029	1.06755	0.680854	0.858068	1
KBPDEBNK_01158	contig00003	complement(274241..274720)	26.0585	0.0937474	1.06714	0.765027	0.907234	1
zur	contig00014	36307..36735	14.3941	0.0936065	1.06703	0.817871	0.932185	1
KBPDEBNK_01147	contig00003	complement(263998..264189)	5.0654	0.0933905	1.06687	0.934876	0.979563	1
KBPDEBNK_01522	contig00005	24891..25472	25.083	0.0933166	1.06682	0.808573	0.927045	1
tal_2	contig00001	117394..118059	25.7125	0.0932168	1.06675	0.72683	0.884468	1
yweA_2	contig00006	complement(176044..176622)	22.7903	0.0922543	1.06603	0.796535	0.919983	1
murC	contig00009	105009..106307	36.2555	0.0920921	1.06591	0.662492	0.846862	1
ywqN	contig00006	complement(226176..226736)	24.0289	0.0920365	1.06587	0.768573	0.90726	1
glnH	contig00005	complement(137041..137856)	21.4067	0.0916055	1.06556	0.742727	0.89462	1
prmA	contig00043	11548..12483	39.5005	0.0915403	1.06551	0.627316	0.823124	1
hrtA	contig00005	253627..254310	17.6376	0.0911336	1.06521	0.780086	0.911313	1
dgkA	contig00014	10596..10976	15.7488	0.090752	1.06493	0.834545	0.938344	1
menC	contig00009	9877..10986	30.258	0.0904539	1.06471	0.673556	0.854275	1
KBPDEBNK_01922	contig00006	153614..154483	27.15	0.0894355	1.06395	0.711119	0.877781	1
yafV_2	contig00020	32418..33197	24.9462	0.0892692	1.06383	0.732419	0.888024	1
emrK_2	contig00028	28487..29119	30.1926	0.0890085	1.06364	0.724978	0.883719	1
KBPDEBNK_04254	contig00039	complement(8656..9024)	14.9914	0.0890049	1.06364	0.863264	0.950719	1
rsbV	contig00016	15324..15650	17.4489	0.0887773	1.06347	0.871116	0.955439	1
KBPDEBNK_00570	contig00002	complement(99747..100430)	41.4729	0.0881108	1.06298	0.677977	0.857402	1
KBPDEBNK_04116	contig00034	9527..10162	22.0933	0.0877427	1.06271	0.776676	0.908783	1
yjhC	contig00003	35846..36961	32.1373	0.0876698	1.06265	0.668673	0.850932	1
yscN	contig00008	59456..60772	24.0306	0.0873535	1.06242	0.71393	0.879269	1
lysA	contig00018	61621..62943	36.4132	0.0873527	1.06242	0.652536	0.838829	1
menB	contig00009	7531..8349	30.7078	0.0872996	1.06238	0.736667	0.890749	1
skfE	contig00003	complement(219353..220075)	31.1306	0.0870305	1.06218	0.753973	0.900493	1
rspR_2	contig00006	complement(183056..183736)	33.774	0.0870077	1.06216	0.704409	0.874954	1
KBPDEBNK_02842	contig00013	58250..58882	14.8512	0.0869183	1.0621	0.861887	0.950703	1
nosF_2	contig00017	complement(51922..52818)	20.2627	0.0865881	1.06186	0.729096	0.885962	1
KBPDEBNK_01061	contig00003	complement(185658..186731)	37.662	0.0860198	1.06144	0.657261	0.84248	1
KBPDEBNK_00333	contig00001	complement(332026..332496)	24.8852	0.0860196	1.06144	0.82997	0.936969	1
KBPDEBNK_00518	contig00002	54413..55729	23.5387	0.0856048	1.06113	0.719305	0.882146	1
carB_2	contig00012	complement(9481..12696)	41.2041	0.0854324	1.06101	0.719449	0.882146	1
mgtA	contig00009	complement(37529..37846)	6.79303	0.0853566	1.06095	0.896645	0.967759	1
gabD	contig00033	16436..17830	36.1916	0.0850767	1.06074	0.72064	0.882408	1
rfnT	contig00018	36969..38261	50.4824	0.0850121	1.0607	0.70303	0.874954	1
chrA1_1	contig00001	complement(130668..131204)	19.4068	0.0846688	1.06044	0.799376	0.921806	1
KBPDEBNK_02893	contig00014	25906..26289	11.811	0.0845427	1.06035	0.878144	0.959129	1
ung	contig00036	complement(21765..22460)	34.0288	0.0830537	1.05926	0.720091	0.882146	1
KBPDEBNK_03702	contig00025	complement(3037..3525)	25.1108	0.0828788	1.05913	0.786624	0.915291	1
gmuA	contig00035	14232..14576	8.39076	0.0827731	1.05905	0.895455	0.967189	1
ytkD	contig00009	27234..27710	21.4596	0.0816947	1.05826	0.834441	0.938344	1
mrpC	contig00021	complement(46500..46841)	16.5191	0.0816263	1.05821	0.866041	0.951364	1
der	contig00026	complement(1428..2738)	24.6563	0.0813178	1.05798	0.732187	0.888024	1
ssbB	contig00001	112660..113001	18.9983	0.0812942	1.05797	0.848807	0.944694	1
KBPDEBNK_01429	contig00004	232920..233342	20.7372	0.0808714	1.05766	0.821866	0.933009	1
bshA_1	contig00002	30778..31914	36.5711	0.0806942	1.05753	0.711719	0.878274	1
ywrO_2	contig00002	complement(277167..277586)	11.8276	0.0803997	1.05731	0.865204	0.950959	1
groS	contig00037	9757..10041	15.6192	0.0801779	1.05715	0.889121	0.964292	1
ygcS_2	contig00006	29114..29557	28.4277	0.0798124	1.05688	0.810929	0.927314	1
iolS_1	contig00006	complement(20708..21643)	42.5042	0.0790787	1.05634	0.691772	0.867586	1
KBPDEBNK_04027	contig00031	complement(28578..28829)	2.34168	0.0785653	1.05597	0.947639	0.985419	1
srrB	contig00042	complement(159..1583)	27.0879	0.0784549	1.05589	0.669172	0.850932	1
argD	contig00007	70190..71347	23.597	0.0783428	1.0558	0.737498	0.891296	1
ddl	contig00016	1327..2412	25.0548	0.0782856	1.05576	0.753097	0.900183	1
iucB	contig00007	48722..49276	19.2249	0.0782629	1.05575	0.825331	0.934639	1
yybR_4	contig00016	complement(45564..45947)	13.6855	0.0781145	1.05564	0.871663	0.955595	1
KBPDEBNK_04431	contig00054	complement(932..1282)	16.1594	0.0780589	1.0556	0.863511	0.950719	1
prsA_1	contig00003	215898..216659	16.6671	0.0780095	1.05556	0.806566	0.926202	1
KBPDEBNK_00592	contig00002	114555..114875	13.5765	0.0775009	1.05519	0.88968	0.964292	1
vgb	contig00003	complement(214622..215500)	44.7681	0.0770269	1.05484	0.69433	0.870047	1
tetA_1	contig00010	complement(44459..45661)	30.3008	0.0769118	1.05476	0.683273	0.860098	1
rapI_4	contig00016	complement(22426..23553)	20.9168	0.0765702	1.05451	0.75335	0.90024	1
KBPDEBNK_03781	contig00026	complement(16856..17359)	21.8277	0.0755136	1.05374	0.827415	0.935589	1
rapA_3	contig00018	69184..69738	17.435	0.0749749	1.05334	0.825792	0.934639	1
KBPDEBNK_03524	contig00022	complement(30219..31370)	32.0292	0.0748973	1.05329	0.724806	0.883719	1
cwlC_1	contig00019	64285..64962	23.3263	0.0728019	1.05176	0.801619	0.922792	1
KBPDEBNK_00608	contig00002	126808..127125	18.5764	0.0708034	1.0503	0.884483	0.961977	1
KBPDEBNK_00785	contig00002	305423..306076	18.2134	0.0706034	1.05016	0.823462	0.934337	1
sigB	contig00016	16095..16889	41.1866	0.070404	1.05001	0.756024	0.901936	1
yidA	contig00006	13308..14159	49.4644	0.0698434	1.0496	0.73466	0.889796	1
KBPDEBNK_03428	contig00021	complement(1988..3418)	33.148	0.0688803	1.0489	0.728537	0.885839	1
pepT_1	contig00006	complement(106130..107362)	32.172	0.0679661	1.04824	0.740469	0.892637	1
benM	contig00001	complement(134834..135718)	28.08	0.0677404	1.04807	0.776883	0.908783	1
yusO_5	contig00005	28150..28593	19.309	0.0676273	1.04799	0.860781	0.950111	1
sbcC	contig00007	19091..22483	32.8468	0.0676265	1.04799	0.771766	0.90726	1
dapF	contig00010	complement(13528..14382)	24.2638	0.0675889	1.04796	0.797761	0.920913	1
csbB	contig00004	complement(9806..10765)	26.44	0.0670285	1.04756	0.821242	0.933009	1
galE_3	contig00007	complement(127813..128799)	36.467	0.0670216	1.04755	0.72351	0.883719	1
tcaR	contig00003	complement(240804..241259)	16.9023	0.0669548	1.0475	0.853429	0.947486	1
mutY	contig00004	complement(4569..5654)	31.4806	0.0665979	1.04724	0.72955	0.885962	1
pdaA_1	contig00004	complement(57343..58134)	25.8094	0.0665355	1.0472	0.790728	0.917093	1
cobB	contig00019	68923..69672	29.3661	0.0663085	1.04703	0.783363	0.913304	1
KBPDEBNK_03405	contig00020	50146..52485	31.382	0.0662424	1.04699	0.761062	0.904887	1
KBPDEBNK_02845	contig00013	61979..62992	31.9844	0.0661088	1.04689	0.769131	0.90726	1
thiL	contig00037	516..1499	42.2843	0.0655059	1.04645	0.749196	0.899199	1
KBPDEBNK_03029	contig00015	65372..65914	26.9082	0.0649598	1.04606	0.830058	0.936969	1
ydjM_2	contig00004	complement(213521..213901)	13.2992	0.064197	1.0455	0.911219	0.974336	1
motB_2	contig00053	complement(149..820)	17.6901	0.0636017	1.04507	0.833614	0.938344	1
KBPDEBNK_01007	contig00003	131441..131911	28.9376	0.0635087	1.045	0.846854	0.944141	1
kynB	contig00016	complement(50415..51200)	38.5278	0.0633054	1.04486	0.763558	0.906506	1
mgsR_2	contig00014	66383..66763	13.5402	0.0628027	1.04449	0.894889	0.96705	1
tuaG_2	contig00001	198245..199003	33.6793	0.0622468	1.04409	0.782811	0.913115	1
yojF	contig00002	129988..130338	12.6908	0.062103	1.04399	0.900503	0.96914	1
dacA_1	contig00005	248606..249931	17.2332	0.0619207	1.04385	0.80743	0.926462	1
metAA	contig00002	complement(79306..80214)	29.0851	0.0609889	1.04318	0.798603	0.9214	1
oppF_1	contig00007	84573..85595	22.7	0.0606943	1.04297	0.803826	0.924748	1
nagC_1	contig00006	complement(219944..221140)	35.5866	0.0605802	1.04289	0.768248	0.90726	1
prmC	contig00001	36771..37652	24.4242	0.0598473	1.04236	0.815147	0.930686	1
KBPDEBNK_01115	contig00003	235268..236005	30.2157	0.0595803	1.04216	0.789974	0.917093	1
bcrC_1	contig00001	complement(104464..105036)	25.7803	0.0593346	1.04199	0.839401	0.94025	1
KBPDEBNK_03852	contig00027	complement(37284..37820)	18.9693	0.0592109	1.0419	0.869752	0.954484	1
queG	contig00028	19688..20836	34.3437	0.0590187	1.04176	0.75651	0.902048	1
yabQ	contig00024	complement(21389..22015)	24.628	0.0587421	1.04156	0.868433	0.953604	1
murG	contig00012	complement(45288..46385)	32.1724	0.0581485	1.04113	0.787071	0.915385	1
yodB_2	contig00004	30863..31198	10.6808	0.0576374	1.04076	0.91632	0.974336	1
KBPDEBNK_00346	contig00001	347597..348229	19.9807	0.0571933	1.04044	0.865238	0.950959	1
yhdG_1	contig00003	complement(208715..210094)	44.743	0.0567348	1.04011	0.79081	0.917093	1
KBPDEBNK_04214	contig00037	14754..15458	43.2807	0.05626	1.03977	0.807153	0.926387	1
ygbN	contig00040	complement(8598..9866)	22.6231	0.0562575	1.03977	0.781705	0.912475	1
etfA	contig00025	complement(26021..26998)	25.7464	0.0561564	1.03969	0.831015	0.937567	1
gabR_1	contig00019	complement(52959..54347)	28.293	0.0549441	1.03882	0.776599	0.908783	1
mtnA	contig00020	34693..35763	19.5428	0.053385	1.0377	0.836465	0.938795	1
KBPDEBNK_00457	contig00002	434..1150	28.392	0.0520488	1.03674	0.840429	0.940744	1
spoIIQ	contig00001	93463..94326	29.2058	0.0519959	1.0367	0.824205	0.934551	1
recJ	contig00005	114160..116508	29.8576	0.0517369	1.03651	0.819205	0.932562	1
mrpG	contig00021	complement(43905..44279)	16.647	0.051421	1.03629	0.900218	0.96914	1
hag_1	contig00001	211747..212667	31.3395	0.0510952	1.03605	0.801512	0.922792	1
mrpD	contig00021	complement(45029..46516)	31.3477	0.050976	1.03597	0.801519	0.922792	1
murAA	contig00001	58081..59388	39.4766	0.0508842	1.0359	0.806726	0.926202	1
KBPDEBNK_00677	contig00002	187788..188558	24.4174	0.0508669	1.03589	0.861977	0.950703	1
rnz	contig00035	19953..20876	28.0613	0.0508038	1.03584	0.829573	0.936904	1
feuB_2	contig00001	420249..421313	25.3344	0.0502951	1.03548	0.828526	0.935963	1
rnmV_2	contig00024	complement(39986..40546)	16.0116	0.0501732	1.03539	0.883375	0.961488	1
actP	contig00006	complement(224155..225693)	26.3917	0.0500967	1.03533	0.809879	0.927314	1
KBPDEBNK_04110	contig00034	complement(4873..5190)	7.53179	0.0500107	1.03527	0.942489	0.982706	1
znuC	contig00014	34693..35475	24.6915	0.0494749	1.03489	0.842993	0.942346	1
rlmCD_2	contig00004	complement(153519..154907)	29.5664	0.0486388	1.03429	0.821124	0.933009	1
lspA	contig00012	complement(19247..19831)	25.2353	0.0485618	1.03423	0.883344	0.961488	1
murE	contig00012	complement(50086..51552)	28.0926	0.0483884	1.03411	0.804092	0.924811	1
yknW_2	contig00032	complement(8516..9196)	27.801	0.0473923	1.0334	0.848949	0.944694	1
ygcS_1	contig00003	complement(244477..245796)	31.7879	0.0470956	1.03318	0.819344	0.932562	1
yabJ	contig00024	complement(34974..35351)	13.2378	0.0468354	1.033	0.9229	0.974336	1
pcrB	contig00004	complement(175070..175756)	31.1047	0.046757	1.03294	0.845388	0.943732	1
tuaE	contig00001	196053..197510	28.3475	0.0453189	1.03191	0.825898	0.934639	1
dapB	contig00002	28846..29649	24.6773	0.0449896	1.03168	0.859178	0.949193	1
pbpG	contig00001	complement(6370..8442)	26.5309	0.0447601	1.03151	0.840701	0.940744	1
KBPDEBNK_01524	contig00005	complement(25842..26210)	12.3895	0.0442978	1.03118	0.928251	0.975209	1
trpP	contig00017	40129..40656	19.7179	0.0439559	1.03094	0.899737	0.96914	1
betI_2	contig00010	38035..38658	16.2449	0.0430211	1.03027	0.901483	0.969465	1
ybhF_2	contig00036	complement(16429..17364)	24.489	0.0413588	1.02908	0.875366	0.957288	1
nudF_1	contig00016	complement(59379..59828)	14.7424	0.0407395	1.02864	0.919244	0.974336	1
KBPDEBNK_01445	contig00004	249019..249888	28.5602	0.0400993	1.02818	0.862185	0.950703	1
KBPDEBNK_01735	contig00005	229653..229988	11.9801	0.0399312	1.02806	0.935097	0.979563	1
sftA	contig00009	101851..104733	32.2209	0.0396807	1.02789	0.863935	0.950719	1
degV	contig00001	205473..206315	36.3911	0.0395522	1.02779	0.843884	0.942861	1
pehX	contig00001	432898..434211	23.8325	0.0395504	1.02779	0.851578	0.946172	1
KBPDEBNK_02176	contig00007	143748..144248	23.1986	0.0391919	1.02754	0.904628	0.97103	1
dmsA	contig00002	complement(240752..242794)	29.7152	0.0386804	1.02717	0.863352	0.950719	1
KBPDEBNK_04344	contig00044	8344..9387	25.2647	0.0386709	1.02717	0.888672	0.96414	1
KBPDEBNK_02334	contig00008	115072..115329	6.2666	0.0373817	1.02625	0.962707	0.992644	1
nasA	contig00003	113097..114302	29.0665	0.0366323	1.02572	0.851598	0.946172	1
KBPDEBNK_00066	contig00001	60884..61576	26.4574	0.0362338	1.02543	0.881232	0.960348	1
KBPDEBNK_03045	contig00016	3948..4661	27.8763	0.0359242	1.02521	0.886842	0.963347	1
yxlF_2	contig00006	114708..115301	30.0467	0.0358728	1.02518	0.882411	0.961154	1
KBPDEBNK_02465	contig00009	complement(80625..81929)	27.9995	0.0356934	1.02505	0.857794	0.949193	1
KBPDEBNK_02187	contig00007	150771..151295	26.898	0.0350122	1.02457	0.902264	0.969763	1
glcU	contig00002	299613..300476	16.3793	0.0348093	1.02442	0.907966	0.973027	1
KBPDEBNK_02002	contig00006	233892..234428	24.5034	0.0346857	1.02433	0.916715	0.974336	1
mnmG	contig00013	13944..15830	39.654	0.0341684	1.02397	0.877148	0.958281	1
yrrT	contig00005	152523..153164	21.056	0.0339085	1.02378	0.908489	0.97335	1
ycsE	contig00031	1266..2039	34.0765	0.0335063	1.0235	0.883612	0.961507	1
fliM	contig00008	65209..66207	26.9814	0.0334348	1.02345	0.886659	0.963347	1
araR_2	contig00022	complement(537..1640)	31.9339	0.0333224	1.02337	0.879198	0.960003	1
lacR_1	contig00013	80031..81023	18.8385	0.0333054	1.02335	0.895801	0.967323	1
glvR_1	contig00001	complement(387958..388743)	30.5008	0.032813	1.023	0.894311	0.966701	1
KBPDEBNK_02901	contig00014	complement(33274..33540)	9.9899	0.0327265	1.02294	0.965004	0.99334	1
KBPDEBNK_02640	contig00011	37464..38795	31.58	0.0327014	1.02293	0.879382	0.960003	1
glnP	contig00005	complement(135679..136329)	25.864	0.0325848	1.02284	0.904642	0.97103	1
mtaB	contig00043	13278..14633	29.3977	0.0320749	1.02248	0.875023	0.957152	1
lytC_1	contig00001	188493..190031	32.8024	0.0318888	1.02235	0.87693	0.958281	1
opuE	contig00004	167004..168482	42.5509	0.0317652	1.02226	0.885937	0.962841	1
brnQ_2	contig00016	42878..44203	36.4486	0.0317399	1.02224	0.873263	0.95666	1
KBPDEBNK_00345	contig00001	complement(346669..347448)	17.0894	0.0315831	1.02213	0.915953	0.974336	1
KBPDEBNK_02541	contig00010	complement(37447..37980)	16.5895	0.0314649	1.02205	0.933769	0.979128	1
tetD_1	contig00003	complement(37891..38757)	31.193	0.0314066	1.02201	0.900198	0.96914	1
KBPDEBNK_02214	contig00007	169211..169699	22.6292	0.0312292	1.02188	0.925374	0.974336	1
KBPDEBNK_02973	contig00015	complement(13097..13759)	21.2724	0.0309462	1.02168	0.923122	0.974336	1
ycgJ_2	contig00005	224196..224792	14.1908	0.030667	1.02148	0.942621	0.982706	1
yuaD	contig00022	complement(7482..8063)	25.8628	0.0295354	1.02068	0.926503	0.974336	1
rlmCD_1	contig00004	complement(51694..53082)	32.7691	0.0294256	1.02061	0.880399	0.960348	1
KBPDEBNK_04034	contig00031	34831..35673	28.9122	0.0291914	1.02044	0.898136	0.968652	1
tuaF	contig00001	197538..198215	28.8319	0.0291187	1.02039	0.917606	0.974336	1
KBPDEBNK_00737	contig00002	complement(248709..250535)	26.2685	0.0284755	1.01993	0.888387	0.964069	1
yifK	contig00003	complement(271878..273260)	41.0691	0.0279149	1.01954	0.898983	0.969127	1
ycdF	contig00003	complement(144363..145136)	29.01	0.0278309	1.01948	0.900579	0.96914	1
degA_1	contig00004	complement(226212..227162)	25.6591	0.0269554	1.01886	0.900036	0.96914	1
yvoA_1	contig00008	125831..126556	28.7488	0.0266192	1.01862	0.916175	0.974336	1
KBPDEBNK_03539	contig00022	complement(47508..48074)	14.352	0.0263062	1.0184	0.945159	0.98354	1
KBPDEBNK_01148	contig00003	complement(264207..264455)	7.0421	0.0262487	1.01836	0.974827	0.999179	1
KBPDEBNK_03975	contig00030	13911..14462	27.8958	0.0262012	1.01833	0.922883	0.974336	1
fliT	contig00001	219740..220081	13.0816	0.0255411	1.01786	0.958702	0.991277	1
yjhA	contig00006	complement(125170..125757)	17.1526	0.0254744	1.01781	0.941928	0.982706	1
dgoT_2	contig00006	208341..208943	26.0208	0.0254472	1.0178	0.922716	0.974336	1
sigM_2	contig00019	complement(56262..56753)	32.9433	0.0253868	1.01775	0.920286	0.974336	1
maeA_2	contig00009	95846..97543	42.6935	0.0252784	1.01768	0.906318	0.971973	1
ydaF_5	contig00018	complement(44053..44613)	23.7642	0.0242507	1.01695	0.93592	0.979743	1
KBPDEBNK_03076	contig00016	24766..25359	23.8673	0.0237745	1.01662	0.944917	0.98354	1
cotY	contig00007	complement(120756..121238)	20.3137	0.0234262	1.01637	0.951529	0.987949	1
sdhB	contig00008	22458..23120	28.1998	0.0228794	1.01599	0.94231	0.982706	1
KBPDEBNK_02470	contig00009	87085..88476	26.4397	0.0225967	1.01579	0.903582	0.970492	1
epsO	contig00001	314220..315185	29.3521	0.0224627	1.01569	0.920287	0.974336	1
comK	contig00047	688..1269	20.167	0.0218224	1.01524	0.942939	0.982706	1
yxlF_6	contig00044	10987..11925	36.1254	0.0215929	1.01508	0.90993	0.974179	1
KBPDEBNK_02767	contig00012	complement(74607..75650)	32.7851	0.0214977	1.01501	0.917704	0.974336	1
rsbQ	contig00022	53875..54696	33.468	0.0211238	1.01475	0.926965	0.974336	1
tadA_2	contig00040	15780..16268	25.2022	0.0208365	1.01455	0.948831	0.985957	1
cmpR_2	contig00032	complement(25762..26637)	23.2988	0.0208185	1.01453	0.935525	0.979563	1
bshC	contig00012	complement(57939..59555)	25.2123	0.0207868	1.01451	0.921523	0.974336	1
KBPDEBNK_01127	contig00003	246482..246775	13.7018	0.0200736	1.01401	0.967418	0.994823	1
opcR_2	contig00022	11198..11752	21.2243	0.0194499	1.01357	0.948274	0.985611	1
KBPDEBNK_03940	contig00029	18951..19562	30.9875	0.0193162	1.01348	0.942291	0.982706	1
trxA	contig00025	complement(25527..25841)	7.75179	0.0190358	1.01328	0.977066	0.999986	1
uvrC	contig00025	complement(23609..25381)	24.9595	0.0188758	1.01317	0.924911	0.974336	1
KBPDEBNK_00969	contig00003	91898..92362	41.888	0.0183892	1.01283	0.942243	0.982706	1
tagG	contig00001	180112..180927	23.475	0.0178592	1.01246	0.951651	0.987949	1
KBPDEBNK_03083	contig00016	29864..30529	25.016	0.01746	1.01218	0.952221	0.987949	1
yusO_6	contig00019	complement(46474..46932)	17.8967	0.0171755	1.01198	0.964353	0.99334	1
KBPDEBNK_03534	contig00022	complement(44636..45319)	23.3613	0.0168368	1.01174	0.948243	0.985611	1
KBPDEBNK_02076	contig00007	complement(60529..61389)	26.7017	0.0164804	1.01149	0.946063	0.984247	1
artM	contig00035	1825..2553	18.0565	0.0157937	1.01101	0.960995	0.992097	1
ilvB	contig00005	44152..45876	32.7173	0.0156623	1.01092	0.949956	0.986657	1
KBPDEBNK_03955	contig00029	34320..34631	11.1266	0.01466	1.01021	0.981208	0.999986	1
yqhS	contig00027	complement(36750..37202)	17.4395	0.0146209	1.01019	0.967661	0.994823	1
KBPDEBNK_00894	contig00002	411848..412843	20.0583	0.0138297	1.00963	0.957807	0.990819	1
cmpR_1	contig00003	163414..164316	20.5312	0.0134911	1.0094	0.955307	0.989869	1
KBPDEBNK_00161	contig00001	155663..156685	35.0867	0.0133184	1.00927	0.943146	0.982706	1
qoxC	contig00006	232578..233195	63.4628	0.013011	1.00906	0.952698	0.987949	1
KBPDEBNK_01675	contig00005	complement(169019..169963)	31.4614	0.0123575	1.0086	0.952292	0.987949	1
nadK	contig00011	complement(24524..25324)	33.3074	0.0120536	1.00839	0.958353	0.99115	1
mutS2	contig00025	complement(31680..34043)	36.6425	0.0120264	1.00837	0.958977	0.991328	1
mntH_2	contig00031	complement(29511..30791)	33.7638	0.0118339	1.00824	0.957299	0.990527	1
xylT	contig00002	complement(372526..373932)	21.4866	0.0113456	1.0079	0.954395	0.989158	1
yecS	contig00003	91157..91840	22.6947	0.011226	1.00781	0.96497	0.99334	1
vpr	contig00006	complement(242883..245306)	30.0636	0.0106932	1.00744	0.961759	0.992097	1
ipi	contig00007	62421..62873	25.4046	0.0106012	1.00738	0.973087	0.998143	1
paiB	contig00003	complement(20668..21399)	24.0606	0.0100199	1.00697	0.96983	0.995638	1
KBPDEBNK_01481	contig00004	complement(280029..280238)	5.16096	0.0100168	1.00697	0.992357	0.999986	1
ysdB	contig00011	complement(83004..83405)	15.1619	0.00995825	1.00693	0.98158	0.999986	1
bsdD	contig00003	complement(17391..17618)	4.50298	0.00994227	1.00692	0.992653	0.999986	1
nfuA	contig00010	19951..20190	3.85773	0.00964516	1.00671	0.992192	0.999986	1
KBPDEBNK_02779	contig00012	complement(89246..89527)	3.12821	0.00960701	1.00668	0.992635	0.999986	1
KBPDEBNK_03542	contig00022	51141..51377	3.72217	0.00960701	1.00668	0.992626	0.999986	1
KBPDEBNK_02785	contig00013	complement(6382..6597)	4.08405	0.00941435	1.00655	0.992201	0.999986	1
KBPDEBNK_03430	contig00021	complement(4382..4606)	4.62267	0.00939197	1.00653	0.992536	0.999986	1
KBPDEBNK_02216	contig00007	complement(170711..172150)	34.8559	0.00931989	1.00648	0.965578	0.993697	1
lexA_2	contig00004	complement(257617..257835)	3.58543	0.00891648	1.0062	0.99294	0.999986	1
manR	contig00002	309933..311873	22.6762	0.00889585	1.00619	0.966464	0.994375	1
KBPDEBNK_02021	contig00007	1503..1745	3.86534	0.00889397	1.00618	0.992615	0.999986	1
cynR_2	contig00001	complement(434241..435131)	25.3472	0.00888308	1.00618	0.969963	0.995638	1
KBPDEBNK_03363	contig00020	complement(13058..13252)	4.29976	0.00878998	1.00611	0.992898	0.999986	1
azoB	contig00003	254413..255321	35.9888	0.00870519	1.00605	0.968993	0.995575	1
KBPDEBNK_01478	contig00004	complement(277428..279182)	40.5799	0.00853379	1.00593	0.969847	0.995638	1
pspA	contig00017	4344..4916	21.6003	0.00837408	1.00582	0.978282	0.999986	1
rnmV_1	contig00010	complement(78686..79027)	20.4898	0.00827043	1.00575	0.982851	0.999986	1
yodC_2	contig00016	complement(53272..53910)	30.8963	0.00793516	1.00552	0.975331	0.999179	1
rspR_1	contig00003	236127..236774	19.9742	0.00701436	1.00487	0.983518	0.999986	1
yycE	contig00009	56925..57329	17.5099	0.00629117	1.00437	0.987531	0.999986	1
cimH_1	contig00006	complement(133511..134863)	36.9131	0.0058982	1.0041	0.977152	0.999986	1
ydjZ_3	contig00047	1860..2471	19.0949	0.00584688	1.00406	0.984839	0.999986	1
tarF	contig00001	175861..178359	13.1559	0.00492591	1.00342	0.988291	0.999986	1
KBPDEBNK_01466	contig00004	complement(264750..266636)	30.9271	0.00490496	1.00341	0.982235	0.999986	1
KBPDEBNK_00927	contig00003	22532..23194	27.6074	0.00466305	1.00324	0.985174	0.999986	1
pabB	contig00024	complement(6265..7695)	36.1726	0.00449974	1.00312	0.982887	0.999986	1
KBPDEBNK_00901	contig00002	complement(418151..418744)	15.2458	0.00421101	1.00292	0.990404	0.999986	1
KBPDEBNK_01879	contig00006	107582..108862	8.32004	0.00414907	1.00288	0.992744	0.999986	1
tdk	contig00001	30655..31239	27.0192	0.00407608	1.00283	0.987365	0.999986	1
metQ_1	contig00009	50501..51322	28.0302	0.00343155	1.00238	0.988092	0.999986	1
mltG	contig00005	144059..145156	20.6678	0.00319277	1.00222	0.989726	0.999986	1
bioB_2	contig00009	complement(43533..44501)	31.0368	0.00302171	1.0021	0.989245	0.999986	1
flgK	contig00001	210217..211740	28.5933	0.00293561	1.00204	0.988802	0.999986	1
KBPDEBNK_02208	contig00007	164860..165648	25.9416	0.0025349	1.00176	0.992086	0.999986	1
lrp_1	contig00001	complement(131801..132277)	17.6639	0.00130043	1.0009	0.997112	0.999986	1
nhaC	contig00045	8663..10024	24.3439	0.000897321	1.00062	0.996686	0.999986	1
KBPDEBNK_01758	contig00005	252533..253627	30.2756	0.000730235	1.00051	0.997348	0.999986	1
KBPDEBNK_00813	contig00002	complement(335887..336837)	38.3807	0.000650764	1.00045	0.997229	0.999986	1
tuaH	contig00001	199022..200200	27.343	1.7134e-05	1.00001	0.999935	0.999986	1
KBPDEBNK_00278	contig00001	277565..278023	25.938	5.77442e-06	1	0.999986	0.999986	1
ndh	contig00010	15056..16123	35.2156	-0.000272653	-1.00019	0.998934	0.999986	1
KBPDEBNK_02092	contig00007	complement(76811..76996)	4.791	-0.000791087	-1.00055	0.999507	0.999986	1
crr	contig00002	51528..52034	26.3697	-0.00128171	-1.00089	0.996388	0.999986	1
srrA_2	contig00016	28015..28431	15.2121	-0.00199406	-1.00138	0.99614	0.999986	1
KBPDEBNK_01111	contig00003	complement(233143..233529)	21.0942	-0.00222268	-1.00154	0.995269	0.999986	1
epsF_1	contig00001	304765..305925	18.9203	-0.00234689	-1.00163	0.991836	0.999986	1
epsD	contig00001	302785..303933	31.8261	-0.00253725	-1.00176	0.989976	0.999986	1
adaA_1	contig00004	25148..25993	29.3041	-0.0027179	-1.00189	0.99035	0.999986	1
nrdR	contig00011	68004..68462	14.9586	-0.00287576	-1.002	0.994154	0.999986	1
speE	contig00001	8718..9548	29.0923	-0.00304407	-1.00211	0.989546	0.999986	1
KBPDEBNK_01638	contig00005	134709..135287	33.4243	-0.00330481	-1.00229	0.990236	0.999986	1
rocF_1	contig00003	complement(23303..24196)	36.1909	-0.00336913	-1.00234	0.987674	0.999986	1
ptsJ_2	contig00018	35466..36854	26.5638	-0.00384073	-1.00267	0.985038	0.999986	1
ytrF	contig00009	48180..49511	22.6274	-0.00384822	-1.00267	0.986804	0.999986	1
cwlD	contig00023	complement(3694..4407)	25.3356	-0.00416934	-1.00289	0.986507	0.999986	1
adhA	contig00002	326116..327171	26.2211	-0.00517754	-1.0036	0.979801	0.999986	1
ytrB_1	contig00002	304561..305439	23.8476	-0.00538369	-1.00374	0.984219	0.999986	1
pepF1_1	contig00003	151449..153269	36.9602	-0.00551613	-1.00383	0.978556	0.999986	1
gspA	contig00006	209853..210716	41.2137	-0.00568552	-1.00395	0.978004	0.999986	1
argA	contig00002	104112..104888	20.4628	-0.00606235	-1.00421	0.981008	0.999986	1
yhdK	contig00019	complement(54921..55211)	9.39472	-0.00647147	-1.0045	0.991967	0.999986	1
KBPDEBNK_03194	contig00017	complement(62260..63390)	28.2156	-0.0068999	-1.00479	0.975324	0.999179	1
essD	contig00022	complement(20150..21877)	22.4522	-0.00721553	-1.00501	0.971233	0.996708	1
ytrB_3	contig00003	288937..289818	26.3206	-0.00758929	-1.00527	0.977955	0.999986	1
KBPDEBNK_03172	contig00017	41100..41456	7.13064	-0.00761925	-1.0053	0.990656	0.999986	1
lutP	contig00001	complement(316836..318524)	24.189	-0.00772454	-1.00537	0.969503	0.995638	1
panP	contig00003	242227..243657	31.7522	-0.00835653	-1.00581	0.964578	0.99334	1
KBPDEBNK_00642	contig00002	161893..162261	7.58805	-0.00876175	-1.00609	0.990117	0.999986	1
KBPDEBNK_03649	contig00024	complement(16700..17437)	22.7645	-0.00905305	-1.00629	0.97358	0.998415	1
KBPDEBNK_00521	contig00002	56329..56880	23.2391	-0.00916622	-1.00637	0.978958	0.999986	1
fabG_1	contig00001	complement(436030..436821)	20.1725	-0.0106349	-1.0074	0.968504	0.995306	1
ytrA_2	contig00003	288560..288937	9.10374	-0.0108042	-1.00752	0.98432	0.999986	1
yodC_1	contig00002	complement(124909..125529)	23.9116	-0.0108585	-1.00755	0.967807	0.994823	1
ydiP	contig00037	20306..21331	36.1024	-0.0109842	-1.00764	0.952454	0.987949	1
esaA	contig00017	complement(21377..23536)	30.241	-0.0111102	-1.00773	0.957149	0.990527	1
KBPDEBNK_03279	contig00019	complement(149..493)	15.5951	-0.0111648	-1.00777	0.979804	0.999986	1
KBPDEBNK_02800	contig00013	21922..22923	34.4093	-0.0111862	-1.00778	0.952778	0.987949	1
KBPDEBNK_04128	contig00034	complement(20281..21054)	25.4957	-0.0117688	-1.00819	0.963057	0.99265	1
KBPDEBNK_00835	contig00002	complement(358984..359706)	22.7311	-0.0127952	-1.00891	0.963428	0.99265	1
glnQ	contig00005	complement(137877..138605)	19.8131	-0.0128856	-1.00897	0.967161	0.994823	1
KBPDEBNK_03903	contig00028	23820..24518	22.8273	-0.0130097	-1.00906	0.961744	0.992097	1
defB	contig00034	19685..20242	37.4568	-0.0131945	-1.00919	0.959487	0.991387	1
mprF	contig00004	complement(17148..19700)	31.7205	-0.0133015	-1.00926	0.9531	0.988049	1
KBPDEBNK_04266	contig00039	complement(16469..16897)	12.1654	-0.0138157	-1.00962	0.975465	0.999179	1
pbpH_1	contig00014	43205..45319	32.9196	-0.0139405	-1.00971	0.94968	0.986605	1
putR_2	contig00021	complement(15412..16650)	22.6577	-0.0142633	-1.00994	0.944439	0.983491	1
KBPDEBNK_04298	contig00041	complement(1614..2279)	24.5694	-0.0147179	-1.01025	0.963377	0.99265	1
fabL	contig00004	complement(3484..4236)	26.0611	-0.0154742	-1.01078	0.956309	0.990368	1
ctaC	contig00012	complement(80582..81649)	28.5054	-0.0155561	-1.01084	0.937378	0.980566	1
parC	contig00002	complement(379731..382154)	34.4643	-0.0160272	-1.01117	0.943461	0.982706	1
mecB	contig00026	complement(15237..15821)	30.1557	-0.0162055	-1.0113	0.947627	0.985419	1
metE_1	contig00006	complement(92052..93182)	31.0559	-0.0167064	-1.01165	0.92958	0.976137	1
KBPDEBNK_02168	contig00007	140156..140539	20.2552	-0.0171581	-1.01196	0.961658	0.992097	1
htrA_2	contig00015	complement(53402..54709)	20.3093	-0.0171896	-1.01199	0.945116	0.98354	1
inlA	contig00023	complement(5065..6603)	33.7101	-0.0173913	-1.01213	0.936252	0.979856	1
ansA	contig00006	146705..147694	33.5308	-0.0178131	-1.01242	0.932897	0.978761	1
KBPDEBNK_01734	contig00005	228831..229616	21.8295	-0.0181474	-1.01266	0.956467	0.990368	1
speA_2	contig00034	10677..12167	29.2695	-0.0184603	-1.01288	0.927059	0.974336	1
KBPDEBNK_00554	contig00002	86466..86900	18.6625	-0.0185508	-1.01294	0.961616	0.992097	1
metK	contig00009	33756..34958	31.4635	-0.0187643	-1.01309	0.920546	0.974336	1
KBPDEBNK_01012	contig00003	135960..136772	24.0779	-0.0188563	-1.01316	0.939923	0.98223	1
epsE	contig00001	303930..304772	27.8586	-0.0190762	-1.01331	0.936904	0.980304	1
thiN	contig00008	18863..19504	36.4917	-0.0191209	-1.01334	0.935519	0.979563	1
glcP_1	contig00001	40651..41835	26.3474	-0.0194372	-1.01356	0.932972	0.978761	1
dinB_2	contig00035	8320..9564	26.3071	-0.0197376	-1.01378	0.924319	0.974336	1
yndE_5	contig00042	complement(5508..6617)	30.613	-0.0202429	-1.01413	0.922891	0.974336	1
pafC	contig00002	212707..213642	25.8554	-0.0209073	-1.0146	0.930463	0.976831	1
yhhJ	contig00036	complement(14144..15289)	25.9198	-0.0218687	-1.01527	0.926607	0.974336	1
aadK	contig00003	complement(275231..276100)	38.1009	-0.0224278	-1.01567	0.907079	0.972314	1
murF	contig00016	2520..3896	27.591	-0.0225547	-1.01576	0.91851	0.974336	1
ispH	contig00014	complement(29015..29959)	31.6574	-0.0226545	-1.01583	0.922244	0.974336	1
KBPDEBNK_01985	contig00006	216708..217136	28.1248	-0.023198	-1.01621	0.938293	0.981066	1
ytnP	contig00009	94923..95768	30.8793	-0.023551	-1.01646	0.918501	0.974336	1
queE_2	contig00004	58579..59700	36.7303	-0.0237323	-1.01659	0.910873	0.974252	1
tobZ	contig00002	167247..168896	24.0564	-0.0238902	-1.0167	0.905462	0.971294	1
pheT_1	contig00009	101047..101652	24.61	-0.0239502	-1.01674	0.93347	0.979049	1
ycaD	contig00004	62220..63401	21.9081	-0.0245133	-1.01714	0.91713	0.974336	1
dat_3	contig00045	complement(10065..10916)	32.2307	-0.0246287	-1.01722	0.910887	0.974252	1
hprK	contig00001	249726..250658	37.6695	-0.0246653	-1.01724	0.895106	0.96705	1
pyrG	contig00001	21282..22889	38.8334	-0.0254013	-1.01776	0.909643	0.974109	1
skfB	contig00003	complement(221585..222805)	46.517	-0.0254866	-1.01782	0.920189	0.974336	1
KBPDEBNK_00568	contig00002	98874..99437	16.9567	-0.0260681	-1.01823	0.94098	0.982691	1
ohrB	contig00020	complement(66658..67071)	10.9372	-0.0261704	-1.01831	0.957211	0.990527	1
limB	contig00003	138497..139492	30.7466	-0.0267233	-1.0187	0.899019	0.969127	1
luxA_3	contig00006	241496..242296	25.2905	-0.0267864	-1.01874	0.915787	0.974336	1
KBPDEBNK_02471	contig00009	88483..88947	22.9299	-0.0274083	-1.01918	0.94159	0.982706	1
ylxH	contig00008	74413..75267	21.839	-0.0274756	-1.01923	0.918513	0.974336	1
tcyC_2	contig00018	18216..18878	25.1779	-0.0275398	-1.01927	0.915033	0.974336	1
murQ_1	contig00003	303904..304821	25.6352	-0.0275974	-1.01931	0.904878	0.97103	1
ywdJ	contig00036	complement(19838..21139)	33.7917	-0.028491	-1.01994	0.888293	0.964069	1
rapI_5	contig00017	complement(53462..54580)	27.1695	-0.0286533	-1.02006	0.917839	0.974336	1
fra	contig00003	complement(293382..293753)	9.68323	-0.0291187	-1.02039	0.955994	0.990347	1
[truncated: 2,344 more rows]
