# Supplementary material for: Screening of Human Gut Bacterial Culture Collection Identifies Species That Biotransform Quercetin into Metabolites with Anticancer Properties
Source: Int J Mol Sci. 2021 Jun 30;22(13):7045. doi: 10.3390/ijms22137045 (PMC8269047; doi:10.3390/ijms22137045)
Supplement: Supplementary file 1 [file ijms-22-07045-s001.zip › Supplemental table S3.xlsx]

## Sheet: study vs. control
Supplemental table 3: Transcriptomic analysis of F. plautii following exposure to quercetin
Name	Chromosome	Region	Max group mean	Log₂ fold change	Fold change	P-value	FDR p-value	Bonferroni
EAOBLBHJ_02715	28	4..186	8.77197	4.02251	16.2516	0.124443	0.352523	1
EAOBLBHJ_01600	12	complement(70721..70879)	51.6625	3.45613	10.9748	0.00190767	0.0271499	1
EAOBLBHJ_00885	6	38554..38676	8.08899	3.3791	10.4042	0.19731	0.446468	1
EAOBLBHJ_02193	19	77851..78030	4.28925	3.00829	8.04609	0.255691	0.510357	1
immR_4	5	20657..20875	24.969	2.87096	7.31552	0.00511063	0.0536083	1
EAOBLBHJ_02750	28	37775..37873	6.59196	2.55002	5.85644	0.347148	0.605171	1
EAOBLBHJ_02660	27	complement(7968..8078)	4.9476	2.50783	5.68766	0.351662	0.606796	1
EAOBLBHJ_03347	45	3262..3384	16.9113	2.32796	5.02094	0.0905288	0.293628	1
EAOBLBHJ_02309	21	38197..38415	14.466	2.14665	4.42797	0.0594856	0.22566	1
EAOBLBHJ_03151	38	complement(13026..13238)	18.5603	1.96501	3.90415	0.0384517	0.17327	1
xis	7	complement(25470..25667)	12.2345	1.81528	3.51929	0.11057	0.328661	1
EAOBLBHJ_02445	23	complement(37254..37463)	24.825	1.81134	3.50967	0.0406032	0.179016	1
EAOBLBHJ_00797	5	complement(102177..102323)	1.823	1.73498	3.32875	0.535053	0.750518	1
EAOBLBHJ_00975	6	complement(122042..122212)	44.7316	1.69422	3.23601	0.0235691	0.130621	1
EAOBLBHJ_02254	20	complement(55993..56178)	7.90198	1.69194	3.23092	0.24481	0.502327	1
EAOBLBHJ_00107	1	complement(81506..81604)	11.7122	1.68552	3.21657	0.257825	0.512481	1
EAOBLBHJ_00548	4	13307..13495	22.4899	1.66387	3.16865	0.0752739	0.26053	1
atpE_3	61	complement(5301..5447)	22.128	1.65673	3.153	0.103382	0.316996	1
EAOBLBHJ_02095	18	complement(63443..63589)	13.05	1.52284	2.87356	0.189237	0.436363	1
EAOBLBHJ_00091	1	complement(72381..72608)	26.5195	1.49906	2.82659	0.0360663	0.168847	1
EAOBLBHJ_01575	12	42212..42421	16.2732	1.35983	2.56654	0.147017	0.384203	1
EAOBLBHJ_02094	18	complement(63198..63350)	11.7575	1.34055	2.53248	0.231366	0.485247	1
EAOBLBHJ_02446	23	complement(37460..37870)	39.4608	1.31173	2.4824	0.00444009	0.049523	1
EAOBLBHJ_00694	5	complement(1868..2047)	20.2226	1.30507	2.47095	0.129303	0.358862	1
EAOBLBHJ_03601	72	109..264	10.0011	1.17677	2.2607	0.399807	0.643671	1
EAOBLBHJ_01528	11	100944..101156	40.6079	1.15576	2.22801	0.0440272	0.187828	1
EAOBLBHJ_02451	23	complement(40157..40492)	37.6175	1.13406	2.19476	0.0215779	0.124633	1
EAOBLBHJ_00447	3	complement(75221..75406)	8.15962	1.13135	2.19064	0.350882	0.605971	1
EAOBLBHJ_00796	5	complement(101742..101900)	9.82886	1.12637	2.18308	0.389457	0.635636	1
EAOBLBHJ_03123	37	18422..18643	17.257	1.11113	2.16015	0.185244	0.434094	1
rpmD	1	complement(111559..111741)	18.7608	1.00541	2.00752	0.19682	0.446428	1
EAOBLBHJ_02805	29	complement(30829..30918)	7.42938	0.988652	1.98433	0.536442	0.751145	1
rpmH	38	17137..17271	19.4761	0.939412	1.91775	0.278114	0.530509	1
EAOBLBHJ_03594	66	complement(1668..1898)	45.3456	0.922889	1.89591	0.063627	0.234596	1
EAOBLBHJ_02282	21	6985..7227	41.4263	0.864959	1.82129	0.167647	0.409675	1
EAOBLBHJ_00662	4	complement(142439..142732)	22.0831	0.863776	1.8198	0.179361	0.426568	1
EAOBLBHJ_00948	6	complement(100787..101317)	40.4867	0.863511	1.81946	0.0138555	0.096097	1
EAOBLBHJ_00172	1	132510..132689	20.7091	0.861643	1.81711	0.248244	0.503771	1
EAOBLBHJ_03149	38	complement(11519..11827)	133.026	0.85685	1.81108	0.0084169	0.0721623	1
EAOBLBHJ_02439	23	complement(33393..34454)	144.301	0.854994	1.80875	5.40622e-05	0.00153883	0.192353
EAOBLBHJ_02922	32	complement(2208..2387)	9.49273	0.826842	1.7738	0.428827	0.668458	1
EAOBLBHJ_00715	5	24194..24622	140.023	0.782985	1.72069	0.00755529	0.0683801	1
EAOBLBHJ_00544	4	11108..11251	19.3098	0.772401	1.70811	0.355988	0.608252	1
rpmF	29	complement(40215..40412)	30.7665	0.771883	1.7075	0.233729	0.487794	1
EAOBLBHJ_03100	36	30943..31218	77.9981	0.766127	1.7007	0.0277501	0.144349	1
cbiG	15	complement(78362..79351)	161.141	0.764559	1.69885	0.00177354	0.0257394	1
cbiA	15	complement(74270..75640)	179.532	0.762805	1.69679	0.00273654	0.0351502	1
hemA	15	complement(60628..62274)	202.337	0.749819	1.68158	0.000864285	0.0149278	1
EAOBLBHJ_00086	1	complement(69679..69918)	39.5104	0.74705	1.67836	0.119372	0.344517	1
EAOBLBHJ_01670	13	complement(27706..27894)	19.9066	0.746751	1.67801	0.309298	0.566093	1
dpaA	27	58439..58888	219.32	0.742555	1.67314	0.00102489	0.0175316	1
EAOBLBHJ_01820	15	726..968	77.8024	0.726741	1.6549	0.0774204	0.264867	1
pepIP	6	complement(99795..100790)	213.679	0.719257	1.64633	0.00149812	0.0229755	1
queG	40	complement(8813..9637)	133.145	0.718597	1.64558	0.000285488	0.0063091	1
hisF	4	61284..62042	179.494	0.715783	1.64237	0.000814462	0.0141359	1
EAOBLBHJ_02440	23	complement(34459..34803)	202.092	0.710658	1.63655	0.00435348	0.0488633	1
EAOBLBHJ_02441	23	complement(34806..35174)	151.775	0.706092	1.63138	0.0179272	0.11237	1
EAOBLBHJ_03234	40	complement(29191..30213)	208.391	0.698905	1.62327	0.00500565	0.0536083	1
EAOBLBHJ_02361	22	complement(20229..20987)	116.241	0.694456	1.61827	0.00876424	0.0737191	1
cspA	7	113020..113232	44.5685	0.69264	1.61624	0.170357	0.413721	1
EAOBLBHJ_03237	41	10..576	75.1492	0.692037	1.61556	0.030375	0.15375	1
hisH	4	59943..60572	209.728	0.689034	1.6122	0.0019712	0.0276123	1
yhjX_4	27	48514..49749	220.799	0.688367	1.61146	0.00146264	0.0226264	1
eamA	35	complement(16144..17052)	185.183	0.688241	1.61132	0.00137233	0.0217011	1
cbiET	15	complement(75637..76830)	254.758	0.685834	1.60863	0.00125435	0.0201944	1
yhbY	22	complement(2652..2975)	99.2718	0.674326	1.59585	0.0551566	0.215656	1
tnpR_5	27	56836..58380	114.848	0.672474	1.5938	0.00388442	0.0451404	1
rsxG	4	complement(64157..64696)	237.114	0.669599	1.59063	0.00816243	0.070565	1
ccmL_1	4	31406..31672	56.5125	0.667748	1.58859	0.101073	0.314352	1
EAOBLBHJ_03221	40	complement(12028..12234)	38.6689	0.667042	1.58781	0.246089	0.502482	1
ykoD_1	5	complement(122315..123784)	173.933	0.665788	1.58644	0.00254044	0.0333539	1
sigM_1	2	complement(124141..124587)	148.867	0.664692	1.58523	0.00930088	0.0764262	1
vanT_1	4	complement(164398..165423)	104.399	0.664292	1.58479	0.00222544	0.0305267	1
srrB_3	21	17239..18141	140.86	0.663303	1.5837	0.00502507	0.0536083	1
xseB	8	complement(60992..61225)	26.8606	0.660929	1.5811	0.247292	0.503067	1
accB	7	115046..115474	54.7883	0.656601	1.57636	0.0455167	0.191655	1
yhaN	25	complement(66150..68408)	290.779	0.654361	1.57392	0.00329935	0.0406197	1
EAOBLBHJ_02444	23	complement(36697..37257)	331.294	0.652056	1.57141	0.0107385	0.0819907	1
EAOBLBHJ_02873	31	7916..8746	125.291	0.648891	1.56796	0.00356035	0.0430269	1
EAOBLBHJ_02848	30	complement(28876..30744)	184.682	0.640892	1.55929	0.000291308	0.006398	1
cobP	15	complement(72573..73094)	101.647	0.635685	1.55368	0.0442474	0.188271	1
ydjP	1	complement(123016..123831)	248.398	0.631696	1.54939	0.00200789	0.028016	1
fabD	7	120623..121549	215.422	0.630704	1.54832	0.00117874	0.0195954	1
recR	53	5296..5898	252.938	0.626675	1.544	0.00434613	0.0488633	1
EAOBLBHJ_01901	16	3816..4031	44.4274	0.626231	1.54353	0.222002	0.473836	1
EAOBLBHJ_03409	47	complement(4707..4988)	58.8029	0.626076	1.54336	0.0947746	0.301762	1
larE	11	34222..34965	178.932	0.623204	1.54029	0.00720753	0.067132	1
pduL_3	27	22200..22823	243.752	0.623087	1.54017	0.00747599	0.0683801	1
EAOBLBHJ_00061	1	complement(51883..52140)	32.8873	0.622559	1.5396	0.213954	0.46361	1
tilS	10	complement(53714..55084)	141.233	0.62094	1.53788	0.00347394	0.0423298	1
EAOBLBHJ_03476	50	14488..15498	106.409	0.61656	1.53321	0.0141125	0.0967484	1
vanT_2	29	50261..51247	173.479	0.614026	1.53052	0.00881735	0.0739909	1
trxA	6	complement(101429..101743)	58.5978	0.611562	1.52791	0.0738062	0.257453	1
hemC	15	complement(59741..60631)	263.618	0.611506	1.52785	0.00727057	0.0674987	1
gatA	36	20..1285	147.463	0.609035	1.52524	0.00989875	0.0782661	1
EAOBLBHJ_00664	4	complement(143223..143501)	43.2971	0.607401	1.52351	0.149327	0.385856	1
EAOBLBHJ_01782	14	complement(50088..50810)	90.592	0.606433	1.52249	0.0256924	0.137934	1
EAOBLBHJ_00746	5	complement(54147..54350)	7.0623	0.60131	1.51709	0.588471	0.786564	1
EAOBLBHJ_01160	8	complement(36688..36828)	10.2178	0.60131	1.51709	0.586611	0.786564	1
proC	60	90..899	239.037	0.59641	1.51195	0.00788839	0.0695944	1
spoIIIAB	8	complement(67899..68411)	55.8462	0.595731	1.51124	0.0705787	0.249621	1
ccmL_3	27	23067..23300	24.4451	0.593914	1.50934	0.324233	0.582343	1
cobD_2	15	complement(69886..70863)	332.01	0.593567	1.50897	0.00696093	0.0650403	1
EAOBLBHJ_02226	20	complement(31534..31665)	7.87914	0.592051	1.50739	0.628136	0.813927	1
EAOBLBHJ_00700	5	9664..9834	5.8184	0.591997	1.50733	0.642202	0.822571	1
cbiJ	15	complement(76827..77573)	317.946	0.590697	1.50597	0.0212109	0.123516	1
adhE_5	27	19344..20801	153.596	0.588443	1.50362	0.00591453	0.0596144	1
EAOBLBHJ_03062	35	20438..21775	265.885	0.582735	1.49769	0.00465665	0.0508709	1
EAOBLBHJ_02327	21	58804..59523	82.5466	0.581975	1.4969	0.0334668	0.163906	1
cobD_1	15	complement(68772..69830)	103.914	0.580668	1.49554	0.0200755	0.119349	1
hisA	4	60569..61282	136.42	0.579158	1.49398	0.0248212	0.136187	1
EAOBLBHJ_02109	18	complement(72665..72922)	27.6023	0.577734	1.4925	0.329091	0.586333	1
EAOBLBHJ_03477	50	complement(15626..16189)	101.265	0.576566	1.4913	0.0611182	0.228891	1
EAOBLBHJ_03510	53	6407..7051	166.741	0.576245	1.49096	0.00557524	0.0572657	1
rpmC	1	complement(115512..115715)	21.9278	0.575342	1.49003	0.376508	0.627665	1
EAOBLBHJ_00276	2	55531..55770	32.1378	0.57522	1.4899	0.362158	0.613306	1
EAOBLBHJ_00892	6	45559..46389	171.937	0.575176	1.48986	0.0050933	0.0536083	1
hemL	15	complement(55989..57269)	320.91	0.574163	1.48881	0.00464206	0.0508709	1
srrB_1	10	46699..48075	256.812	0.572791	1.4874	0.00512277	0.0536083	1
chrA	1	complement(92562..93155)	163.141	0.565159	1.47955	0.00967479	0.0771814	1
EAOBLBHJ_02674	27	22820..23092	51.8474	0.564233	1.4786	0.175641	0.420358	1
EAOBLBHJ_02783	29	complement(15697..16263)	148.805	0.562468	1.47679	0.0163744	0.10678	1
adh	60	complement(1904..2950)	167.586	0.561904	1.47622	0.0187829	0.11463	1
EAOBLBHJ_00135	1	complement(108084..108362)	185.113	0.561253	1.47555	0.0535292	0.211189	1
nfuA	32	20708..20992	91.0374	0.557172	1.47138	0.125386	0.353166	1
gsiC_6	35	complement(26220..27173)	255.682	0.555525	1.4697	0.0144056	0.0976824	1
EAOBLBHJ_02874	31	8746..9144	192.733	0.554419	1.46858	0.0379749	0.17234	1
gerBC	14	complement(1288..2382)	252.348	0.550841	1.46494	0.00665391	0.0639649	1
safA	23	complement(36128..36685)	93.3683	0.549187	1.46326	0.0655678	0.239109	1
fecE_1	2	132244..133011	235.902	0.548356	1.46242	0.0200386	0.119349	1
nudL	12	complement(46317..46928)	148.518	0.548198	1.46226	0.0380531	0.172377	1
EAOBLBHJ_01055	7	63100..63858	172.389	0.54806	1.46212	0.0144135	0.0976824	1
cbiL	15	complement(62271..62966)	307.531	0.547496	1.46155	0.0204804	0.121247	1
EAOBLBHJ_02781	29	complement(13770..13973)	15.5945	0.546075	1.46011	0.468455	0.698852	1
feoB_2	15	959..2581	203.592	0.545418	1.45944	0.00379533	0.0448631	1
EAOBLBHJ_02164	19	49207..49770	158.905	0.544928	1.45895	0.0176525	0.111645	1
EAOBLBHJ_01937	16	complement(52891..53727)	302.01	0.544759	1.45878	0.021871	0.125714	1
EAOBLBHJ_03500	52	10513..11466	232.685	0.543327	1.45733	0.00948647	0.0766327	1
cobS	15	complement(71809..72576)	235.308	0.542573	1.45657	0.0275081	0.143721	1
EAOBLBHJ_00439	3	complement(65665..66552)	259.592	0.53849	1.45245	0.0135213	0.0956938	1
rlmA	10	complement(31590..32402)	277.983	0.538321	1.45228	0.00817111	0.070565	1
sigF_2	22	complement(70484..71191)	241.602	0.537671	1.45163	0.0179704	0.11237	1
yvyI	7	complement(10439..11506)	198.123	0.537393	1.45135	0.0112538	0.084615	1
thiY	5	complement(123765..124643)	195.74	0.537178	1.45113	0.0256929	0.137934	1
EAOBLBHJ_03591	66	90..290	46.3589	0.536729	1.45068	0.274371	0.527668	1
EAOBLBHJ_03492	52	16..1125	86.4048	0.5361	1.45005	0.0109332	0.0831201	1
EAOBLBHJ_01777	14	complement(46319..47569)	321.097	0.535038	1.44898	0.0077902	0.069121	1
EAOBLBHJ_02997	33	complement(32309..32494)	46.871	0.534803	1.44874	0.315607	0.57234	1
aaaT_2	8	84051..84548	160.825	0.534641	1.44858	0.0290774	0.148646	1
topB_3	33	32845..35034	177.255	0.530757	1.44469	0.00550212	0.0567871	1
recG	23	complement(20492..22567)	127.513	0.528256	1.44218	0.00772437	0.0687082	1
atoD_2	27	49751..50404	249.67	0.528194	1.44212	0.0105849	0.0818037	1
EAOBLBHJ_02699	27	47063..47341	80.9548	0.528111	1.44204	0.106506	0.32361	1
argC	2	151221..152207	189.14	0.525958	1.43989	0.0134466	0.0954953	1
gltT	22	63681..64898	256.723	0.525383	1.43932	0.00633317	0.0620755	1
chuR	30	complement(24028..25122)	173.423	0.522834	1.43677	0.0145043	0.0978602	1
dxs_1	7	complement(68407..69354)	271.935	0.522756	1.4367	0.016977	0.108836	1
EAOBLBHJ_01926	16	38800..39867	202.467	0.52221	1.43615	0.0171911	0.109616	1
rimI	2	56643..57095	217.113	0.520648	1.4346	0.0140156	0.0965488	1
fabZ_2	32	20982..21704	289.879	0.519093	1.43305	0.0095782	0.0769366	1
EAOBLBHJ_02436	23	31466..32161	221.551	0.519089	1.43305	0.0178583	0.11237	1
accD	7	116858..117724	239.416	0.518098	1.43207	0.0209743	0.122871	1
aroA	1	complement(127713..128939)	258.981	0.517904	1.43187	0.00739719	0.0681965	1
EAOBLBHJ_03081	36	complement(8497..9024)	125.903	0.516698	1.43068	0.0460628	0.192587	1
EAOBLBHJ_03161	38	21078..21284	36.0924	0.514581	1.42858	0.367057	0.618658	1
ydaF	2	114414..114944	247.949	0.514525	1.42852	0.032607	0.161477	1
accC	7	115479..116861	256.725	0.513081	1.42709	0.0103603	0.0804844	1
EAOBLBHJ_00608	4	73252..74268	164.5	0.513029	1.42704	0.0294452	0.150094	1
EAOBLBHJ_00561	4	27644..28003	145.422	0.51093	1.42497	0.0840811	0.280375	1
EAOBLBHJ_01781	14	complement(49297..50100)	234.552	0.506986	1.42108	0.0145801	0.0980643	1
dprA	22	complement(18930..20138)	246.449	0.505644	1.41976	0.00871073	0.073617	1
cysG	15	complement(58269..59756)	277.179	0.505287	1.41941	0.0184881	0.113611	1
yhaO	25	complement(68405..69490)	280.821	0.505261	1.41938	0.0102738	0.0801628	1
yajL	5	complement(10441..10986)	232.246	0.504626	1.41876	0.0261461	0.139892	1
ctpC	3	complement(115969..118101)	325.315	0.504526	1.41866	0.00906376	0.0755242	1
pcrA_4	60	3635..6541	225.829	0.50402	1.41816	0.0176661	0.111645	1
pheA	1	complement(124779..125936)	277.303	0.501645	1.41583	0.00885132	0.0740905	1
cobT	15	complement(73215..74273)	325.41	0.501631	1.41581	0.0212717	0.123622	1
arlR_2	43	complement(2180..2872)	241.832	0.500189	1.4144	0.0364302	0.168994	1
ecfA3	15	complement(62963..63817)	200.073	0.499512	1.41374	0.0469467	0.194908	1
cobQ	15	complement(67276..68772)	238.286	0.496433	1.41072	0.0284565	0.14641	1
yycJ	11	complement(43972..44760)	143.839	0.495748	1.41005	0.0393965	0.175706	1
ddh	16	14307..15296	247.389	0.495639	1.40995	0.0222184	0.126681	1
EAOBLBHJ_02582	25	60971..61720	405.584	0.495163	1.40948	0.00624087	0.0618524	1
EAOBLBHJ_01924	16	36552..37784	317.686	0.494558	1.40889	0.0121713	0.0887043	1
mfd	14	complement(17225..20737)	339.764	0.494075	1.40842	0.00858512	0.0729018	1
atpE_2	19	70752..71357	223.016	0.494051	1.40839	0.0206792	0.12222	1
ydcP_2	5	complement(7170..8387)	275.969	0.493807	1.40816	0.00259475	0.0339417	1
apbE_1	4	complement(66993..68024)	188.258	0.493677	1.40803	0.0248413	0.136187	1
EAOBLBHJ_02326	21	56628..58811	289.376	0.493435	1.40779	0.0107018	0.0819288	1
sigV_4	37	2018..2527	246.095	0.493009	1.40738	0.03808	0.172377	1
EAOBLBHJ_00019	1	21297..21779	175.13	0.492937	1.40731	0.0337492	0.164072	1
fecE_2	4	74268..75752	204.544	0.49213	1.40652	0.00944561	0.0765797	1
rpoZ	18	complement(2043..2240)	22.3502	0.490328	1.40476	0.465488	0.697847	1
resE_1	20	12344..13600	242.952	0.490016	1.40446	0.00615024	0.0614678	1
EAOBLBHJ_02448	23	complement(38281..39315)	248.943	0.489762	1.40421	0.0256512	0.137934	1
addA	2	108259..111840	160.357	0.489136	1.4036	0.0120763	0.0885925	1
gltX_2	60	903..1844	218.239	0.487988	1.40249	0.0343566	0.164977	1
EAOBLBHJ_02454	23	complement(41953..42813)	241.187	0.485741	1.40031	0.0129215	0.0926908	1
apu	3	complement(15521..17365)	331.328	0.485246	1.39982	0.0164255	0.10678	1
mdlD	23	complement(15202..16560)	173.277	0.484518	1.39912	0.0191949	0.115755	1
thrH	19	complement(63898..64500)	247.029	0.48263	1.39729	0.0250711	0.137031	1
tpiA_2	10	complement(16..852)	219.757	0.48258	1.39724	0.0247588	0.136154	1
EAOBLBHJ_03343	45	1739..2194	574.31	0.481693	1.39638	0.0165043	0.10678	1
EAOBLBHJ_01079	7	complement(86179..87201)	117.255	0.481657	1.39635	0.0545293	0.214619	1
EAOBLBHJ_02872	31	7466..7900	132.229	0.481098	1.39581	0.0921363	0.296939	1
rnhB	18	complement(33954..34568)	175.108	0.480766	1.39548	0.020843	0.12259	1
mlhB	6	118571..119533	278.29	0.480478	1.39521	0.0189113	0.114823	1
clpC_2	6	122540..125032	201.571	0.479037	1.39381	0.00916784	0.0756826	1
hisD	4	58663..59946	276.526	0.478686	1.39347	0.0121854	0.0887043	1
gatB	36	1282..2703	303.52	0.478452	1.39325	0.0106337	0.081893	1
EAOBLBHJ_01744	14	complement(11564..14209)	273.65	0.477678	1.3925	0.0136338	0.0956961	1
blaR1_2	12	79765..81702	277.674	0.477577	1.3924	0.00626714	0.0619403	1
EAOBLBHJ_02871	31	6451..7251	217.544	0.477514	1.39234	0.0438845	0.187444	1
cbiD	15	complement(80116..81252)	142.118	0.474847	1.38977	0.0207202	0.12226	1
EAOBLBHJ_00777	5	complement(88338..88739)	98.7466	0.474024	1.38898	0.125932	0.353365	1
EAOBLBHJ_03267	41	complement(31106..31351)	96.3862	0.473921	1.38888	0.144965	0.380372	1
rhlE	28	complement(11247..12986)	285.337	0.47379	1.38875	0.00807714	0.0704374	1
EAOBLBHJ_02452	23	complement(40504..41538)	292.052	0.472479	1.38749	0.0119164	0.0877816	1
fldC	39	14985..16259	347.709	0.472245	1.38727	0.00740614	0.0681965	1
EAOBLBHJ_01552	12	21136..21759	134.996	0.471953	1.38699	0.050043	0.203358	1
EAOBLBHJ_02869	31	complement(4692..5222)	209.738	0.468358	1.38353	0.0395023	0.175706	1
resE_2	25	complement(57876..59093)	312.988	0.467202	1.38243	0.0198678	0.118607	1
epsJ	3	complement(14624..15517)	267.223	0.466652	1.3819	0.0340126	0.164517	1
EAOBLBHJ_01098	7	105708..106466	177.514	0.465032	1.38035	0.0277224	0.144349	1
EAOBLBHJ_00893	6	46379..46912	214.528	0.464172	1.37953	0.0555071	0.216314	1
pspB	15	complement(70860..71465)	216.709	0.463358	1.37875	0.0700563	0.248267	1
cobN	30	complement(25119..28865)	312.698	0.463257	1.37865	0.0149995	0.100316	1
rlmI	12	complement(49153..50358)	224.361	0.462283	1.37772	0.0284755	0.14641	1
EAOBLBHJ_03344	45	2191..2565	371.53	0.462173	1.37761	0.018747	0.114608	1
EAOBLBHJ_03044	35	complement(971..2842)	155.874	0.462172	1.37761	0.0171381	0.109616	1
EAOBLBHJ_02159	19	complement(42534..43448)	314.441	0.462167	1.37761	0.0153393	0.101444	1
nagD	37	9457..9966	207.851	0.461718	1.37718	0.0228328	0.128137	1
EAOBLBHJ_02948	32	25117..26190	258.183	0.461668	1.37713	0.00849019	0.0724415	1
pduA_6	27	20798..21475	177.846	0.461255	1.37674	0.0485796	0.200054	1
sigW_2	12	72020..72616	290.583	0.461225	1.37671	0.0444841	0.188872	1
EAOBLBHJ_00485	3	complement(118745..118954)	33.038	0.460661	1.37617	0.377887	0.628363	1
EAOBLBHJ_02366	22	complement(25891..26598)	121.322	0.460628	1.37614	0.0411817	0.180671	1
citT	11	complement(18537..19214)	215.664	0.460474	1.37599	0.0341273	0.164532	1
recJ	40	complement(16177..18249)	240.181	0.460372	1.3759	0.0153247	0.101444	1
phoR_3	21	54213..55700	231.947	0.460117	1.37565	0.0180655	0.112569	1
ddpC	11	31206..32027	124.471	0.459617	1.37518	0.0368724	0.169718	1
gsiA	11	32012..33649	206.211	0.459373	1.37494	0.0175411	0.11125	1
tcdA	6	64238..64954	203.391	0.459167	1.37475	0.0329054	0.162382	1
EAOBLBHJ_00770	5	complement(82410..83693)	293.797	0.458913	1.37451	0.0138113	0.0959779	1
pepD_2	28	40796..42229	182.748	0.458641	1.37425	0.0208795	0.12259	1
sigE_4	14	complement(47550..48041)	194.617	0.458456	1.37407	0.0306461	0.154446	1
aroC	1	complement(126457..127500)	296.681	0.457435	1.3731	0.0194626	0.117171	1
pcrA_1	5	126201..128324	236.555	0.456585	1.37229	0.0152115	0.101164	1
mecR1_2	15	complement(4948..7839)	296.934	0.45583	1.37157	0.0126125	0.0909511	1
EAOBLBHJ_01553	12	complement(21915..22895)	345.66	0.455569	1.37132	0.0160388	0.104984	1
yloA	20	complement(51832..53559)	241.797	0.455136	1.37091	0.0142847	0.0973657	1
EAOBLBHJ_03345	45	2562..2849	133.746	0.455135	1.37091	0.135105	0.367082	1
bluB_2	53	complement(7279..7794)	171.391	0.455018	1.3708	0.0339759	0.164517	1
pbpA	3	102787..104166	221.443	0.454943	1.37073	0.013297	0.0948108	1
EAOBLBHJ_02200	20	complement(5700..7730)	252.702	0.4549	1.37069	0.0133449	0.0949622	1
hin	15	8338..9627	225.018	0.454797	1.37059	0.0160516	0.104984	1
hmuU_1	2	131161..132231	212.591	0.453982	1.36982	0.0313616	0.157161	1
blaR1_3	20	59069..60760	240.729	0.451089	1.36707	0.0137	0.0959538	1
yhgF	31	complement(26404..28569)	328.143	0.450825	1.36682	0.0186031	0.113924	1
EAOBLBHJ_01665	13	complement(23306..23515)	8.07367	0.448869	1.36497	0.650671	0.827627	1
EAOBLBHJ_00596	4	complement(62778..63608)	263.17	0.448608	1.36472	0.0385765	0.17327	1
ycfH	10	48174..48941	304.489	0.447939	1.36409	0.0353429	0.167667	1
mreC	3	complement(20177..21019)	304.486	0.447689	1.36385	0.0434529	0.186496	1
trmFO	22	complement(13821..15125)	309.444	0.447245	1.36343	0.0148981	0.100014	1
blaR1_1	5	93934..95658	180.306	0.447198	1.36339	0.021103	0.123089	1
abrB_1	1	complement(73832..74077)	38.0505	0.446903	1.36311	0.350971	0.605971	1
EAOBLBHJ_03414	47	complement(9412..9588)	9.90842	0.445888	1.36215	0.661049	0.832865	1
malQ	6	125732..127210	232.653	0.445641	1.36192	0.0168426	0.108562	1
fusA_2	17	complement(56701..59337)	248.04	0.444616	1.36095	0.0297057	0.150775	1
fabF	7	122312..123553	182.697	0.444438	1.36078	0.0366867	0.169394	1
spmB	12	complement(43067..43588)	136.047	0.443856	1.36024	0.0958448	0.303125	1
EAOBLBHJ_01074	7	82473..82973	84.6246	0.443195	1.35961	0.160703	0.401813	1
sfp	36	complement(34532..35056)	55.2916	0.442434	1.3589	0.197384	0.446468	1
cbiF	15	complement(79348..80103)	362.788	0.442098	1.35858	0.0180239	0.112507	1
cca	47	complement(5064..6068)	249.012	0.442054	1.35854	0.0505481	0.204841	1
hadI_2	39	16256..17893	284.998	0.441771	1.35827	0.0117759	0.0871073	1
accA	7	117714..118535	175.824	0.441688	1.35819	0.0476592	0.197176	1
EAOBLBHJ_00687	4	160166..160513	166.264	0.441234	1.35777	0.102863	0.316232	1
yafP	36	complement(27868..28326)	108.473	0.44103	1.35757	0.119583	0.344517	1
comEC	5	20868..23141	273.351	0.44085	1.3574	0.023066	0.129039	1
EAOBLBHJ_01569	12	36934..38007	236.976	0.440175	1.35677	0.0348422	0.166109	1
oppC_4	35	complement(25346..26203)	157.503	0.439204	1.35586	0.0511102	0.205946	1
EAOBLBHJ_02433	23	29261..30055	264.965	0.437292	1.35406	0.0462549	0.192936	1
srrA_2	10	46049..46714	212.955	0.436912	1.3537	0.0497939	0.203221	1
EAOBLBHJ_00708	5	complement(15910..17829)	284.502	0.436844	1.35364	0.0107074	0.0819288	1
sleB_2	12	complement(7216..7884)	208.718	0.436842	1.35364	0.0240693	0.133186	1
rsgA_1	7	8455..9561	84.1687	0.436811	1.35361	0.0382969	0.172919	1
yqgN	5	complement(9840..10463)	187.667	0.436165	1.353	0.0704988	0.249587	1
rnr	57	complement(70..2151)	268.718	0.435098	1.352	0.0190311	0.115158	1
EAOBLBHJ_01779	14	complement(48282..48557)	75.123	0.434857	1.35178	0.23144	0.485247	1
EAOBLBHJ_03109	37	complement(4012..4458)	168.848	0.434453	1.3514	0.0786049	0.267633	1
yjjW	3	3249..4088	185.862	0.434015	1.35099	0.0330637	0.162712	1
EAOBLBHJ_01437	11	6307..7629	145.204	0.43239	1.34947	0.0381458	0.172456	1
EAOBLBHJ_03229	40	21173..21643	87.1874	0.43236	1.34944	0.153397	0.39203	1
yqiK	3	44821..46242	297.573	0.431831	1.34894	0.0115251	0.0859674	1
EAOBLBHJ_00501	3	complement(133045..133350)	94.4103	0.43143	1.34857	0.24656	0.502482	1
EAOBLBHJ_02745	28	complement(32310..33266)	302.572	0.431182	1.34834	0.0278353	0.144521	1
EAOBLBHJ_02450	23	complement(39813..40160)	75.2718	0.431122	1.34828	0.175681	0.420358	1
yigZ	2	114941..115576	57.0382	0.431094	1.34826	0.182365	0.429421	1
hflX	2	113045..114337	266.249	0.430658	1.34785	0.0276953	0.144349	1
lcdH_1	27	47538..48500	206.604	0.429906	1.34715	0.0573482	0.221084	1
ykoC	5	complement(121633..122340)	177.619	0.429525	1.34679	0.0360383	0.168847	1
cdr	7	complement(83381..85090)	245.945	0.429423	1.34669	0.0183832	0.113232	1
hisZ	4	56971..58041	140.245	0.429174	1.34646	0.0338743	0.164427	1
prmA	10	complement(11767..12714)	333.953	0.429165	1.34645	0.0220199	0.126162	1
appA_3	35	complement(27262..28827)	344.653	0.428724	1.34604	0.00887087	0.0740905	1
eutM	11	61605..62159	50.6543	0.428493	1.34583	0.207299	0.457549	1
cynR_2	16	37868..38803	370.325	0.427719	1.34511	0.0458207	0.192252	1
nfo	37	9963..10811	168.546	0.427693	1.34508	0.0436135	0.18696	1
EAOBLBHJ_02418	23	complement(12732..13604)	257.421	0.427599	1.34499	0.0597335	0.226338	1
EAOBLBHJ_02055	18	complement(20021..20656)	164.208	0.427599	1.34499	0.0320471	0.159921	1
EAOBLBHJ_00280	2	57088..57666	108.509	0.427316	1.34473	0.10456	0.319882	1
ndhI	5	complement(81239..82399)	231.151	0.427304	1.34472	0.0305464	0.154329	1
ltaE	2	complement(124804..125838)	252.118	0.42644	1.34391	0.0257027	0.137934	1
mutY	23	complement(16572..17594)	187.776	0.42557	1.3431	0.0441922	0.188271	1
mglA_2	14	complement(54406..55989)	326.395	0.42478	1.34237	0.0197287	0.118372	1
gsiC_3	11	30241..31209	324.756	0.423833	1.34149	0.0419397	0.182422	1
EAOBLBHJ_02782	29	complement(13970..15700)	264.225	0.423822	1.34148	0.00369153	0.043928	1
tsaD_1	2	57733..58743	212.662	0.423398	1.34108	0.0363866	0.168994	1
EAOBLBHJ_02455	23	complement(43172..44332)	198.217	0.422666	1.3404	0.053191	0.21075	1
EAOBLBHJ_01047	7	complement(54731..55366)	241.462	0.421868	1.33966	0.0362528	0.168858	1
EAOBLBHJ_01551	12	20489..21133	223.222	0.421315	1.33915	0.0526125	0.209391	1
EAOBLBHJ_00422	3	complement(49559..50896)	202.627	0.420976	1.33883	0.0218077	0.125555	1
ansA	53	complement(8331..9326)	238.866	0.420497	1.33839	0.039556	0.175706	1
arlS_2	43	complement(186..1679)	351.152	0.420127	1.33805	0.020133	0.119389	1
ribF_1	6	43457..44137	231.932	0.419974	1.3379	0.0421748	0.182482	1
mnmG	3	complement(149574..151439)	301.557	0.419549	1.33751	0.0337389	0.164072	1
EAOBLBHJ_02177	19	complement(62604..63884)	255.639	0.419336	1.33731	0.0145223	0.0978602	1
gabR_2	35	34545..35750	63.7411	0.418219	1.33628	0.129054	0.35873	1
purL	3	94788..98483	335.408	0.417283	1.33541	0.0273967	0.14356	1
EAOBLBHJ_00503	3	complement(134133..135398)	243.96	0.417149	1.33529	0.0358379	0.168847	1
yheS	39	complement(30655..31869)	206.57	0.417044	1.33519	0.0420268	0.182482	1
wecH_1	5	complement(6043..7173)	218.875	0.416666	1.33484	0.0655903	0.239109	1
ghrA	16	complement(15305..16237)	283.487	0.416548	1.33473	0.0508562	0.205621	1
atpH_1	11	22454..22978	264.06	0.415189	1.33347	0.0459577	0.192374	1
araC	35	complement(17049..17873)	123.846	0.415145	1.33343	0.0454481	0.191655	1
EAOBLBHJ_00597	4	complement(63716..64153)	189.232	0.415044	1.33334	0.120731	0.346699	1
EAOBLBHJ_00277	2	55792..56376	210.592	0.414606	1.33293	0.050939	0.205722	1
EAOBLBHJ_03425	48	complement(55..1284)	215.415	0.413594	1.332	0.0494248	0.202363	1
EAOBLBHJ_02396	22	complement(62737..63618)	264.112	0.413028	1.33148	0.0673916	0.243678	1
ettA_1	6	complement(40643..42421)	192.682	0.412859	1.33132	0.0348744	0.166109	1
fabG_2	7	121554..122297	272.747	0.412099	1.33062	0.0680942	0.245222	1
cbiH	15	complement(77628..78365)	282.333	0.411718	1.33027	0.0960566	0.303525	1
EAOBLBHJ_02842	30	complement(18871..20592)	149.365	0.411104	1.3297	0.0348257	0.166109	1
EAOBLBHJ_02395	22	62132..62740	231.524	0.410155	1.32883	0.0625205	0.232392	1
EAOBLBHJ_00437	3	63459..64523	204.219	0.408273	1.3271	0.0421109	0.182482	1
EAOBLBHJ_02456	23	complement(44369..45619)	179.208	0.406905	1.32584	0.0517762	0.207327	1
recD2_2	47	complement(9697..11907)	266.537	0.40603	1.32503	0.0344375	0.164977	1
pgi_2	10	complement(853..2136)	294.434	0.405993	1.325	0.0281494	0.145153	1
EAOBLBHJ_02779	29	complement(11820..12515)	219.266	0.405165	1.32424	0.0431572	0.185451	1
pucA	14	complement(48554..49309)	252.03	0.404374	1.32351	0.0663232	0.241528	1
EAOBLBHJ_03079	36	complement(6568..7086)	130.735	0.403093	1.32234	0.0883172	0.289082	1
nrdG_2	12	complement(48570..49097)	326.401	0.402911	1.32217	0.0925622	0.297235	1
thrC_1	14	42072..43310	361.045	0.40287	1.32214	0.01506	0.100344	1
proA	1	89144..90391	304.425	0.402079	1.32141	0.0366289	0.169394	1
EAOBLBHJ_00348	2	136904..137908	279.107	0.40134	1.32073	0.0281076	0.145153	1
iolG_2	54	3612..4652	339.022	0.401226	1.32063	0.0255016	0.137934	1
glnQ_2	31	complement(43366..44109)	261.549	0.400857	1.32029	0.0763734	0.262801	1
tuaH	6	74049..75122	241.405	0.400711	1.32016	0.0413025	0.18088	1
EAOBLBHJ_02399	22	complement(66720..67748)	264.606	0.399787	1.31931	0.0241565	0.133254	1
rnfC_2	4	complement(65664..66971)	204.426	0.399393	1.31895	0.0461535	0.19274	1
pdtaS_2	16	60313..61686	363.759	0.399328	1.31889	0.0371566	0.170365	1
smc_3	22	complement(6302..9871)	251.124	0.399223	1.3188	0.0253787	0.137934	1
EAOBLBHJ_02949	32	26180..27370	184.993	0.398823	1.31843	0.0420886	0.182482	1
aroK_3	53	5900..6400	204.127	0.398265	1.31792	0.0609072	0.228595	1
addB	2	102273..105599	147.083	0.397128	1.31688	0.0358538	0.168847	1
EAOBLBHJ_03159	38	19425..20186	172.961	0.396644	1.31644	0.0449978	0.190598	1
EAOBLBHJ_03148	38	complement(11255..11518)	114.358	0.396447	1.31626	0.261474	0.514044	1
EAOBLBHJ_00473	3	106647..107054	209.872	0.395982	1.31584	0.0763395	0.262801	1
EAOBLBHJ_03113	37	complement(7911..8528)	162.108	0.395269	1.31519	0.0501697	0.203539	1
yfkN_4	31	complement(1415..3529)	261.408	0.394832	1.31479	0.0274587	0.143674	1
EAOBLBHJ_03407	47	complement(2500..3465)	287.997	0.394735	1.3147	0.0312088	0.156616	1
arlS_1	36	complement(9021..10481)	354.294	0.394124	1.31414	0.0289888	0.14862	1
rpsR	48	complement(4628..4867)	61.5539	0.392892	1.31302	0.279737	0.532534	1
EAOBLBHJ_02894	31	24828..25190	206.14	0.392638	1.31279	0.148743	0.385453	1
EAOBLBHJ_03312	43	complement(13500..13679)	14.2096	0.39241	1.31258	0.629805	0.814853	1
yddE	33	279..1139	151.931	0.391265	1.31154	0.0777512	0.265488	1
ysdC_3	8	complement(21672..22694)	269.61	0.390381	1.31074	0.0273333	0.143439	1
cinA	3	146571..147827	413.091	0.388765	1.30927	0.0500679	0.203358	1
sapB	33	35038..35724	78.9915	0.388656	1.30917	0.185799	0.43439	1
EAOBLBHJ_01775	14	complement(44319..45704)	229.437	0.388271	1.30882	0.0305794	0.154329	1
EAOBLBHJ_02266	20	complement(66734..67351)	283.061	0.388074	1.30865	0.0807612	0.273833	1
hyuA	27	complement(10080..11468)	359.854	0.38788	1.30847	0.0396078	0.175716	1
mutS_1	3	163399..165996	304.771	0.386989	1.30766	0.0367544	0.169394	1
EAOBLBHJ_00039	1	complement(32392..33450)	276.604	0.386833	1.30752	0.0362283	0.168858	1
atpA_2	19	71376..73145	264.237	0.386543	1.30726	0.035867	0.168847	1
dtd	3	complement(159106..159549)	166.663	0.386442	1.30717	0.130187	0.360472	1
EAOBLBHJ_03281	42	complement(17541..18425)	179.872	0.386366	1.3071	0.071166	0.250701	1
EAOBLBHJ_00502	3	complement(133347..134123)	226.51	0.386319	1.30705	0.0722445	0.252968	1
argJ	2	152204..153427	240.503	0.385127	1.30597	0.0437913	0.187271	1
yfnB	3	complement(57940..58647)	319.613	0.385124	1.30597	0.081175	0.274545	1
EAOBLBHJ_01595	12	complement(59890..62160)	342.517	0.384517	1.30542	0.0281233	0.145153	1
EAOBLBHJ_02321	21	51939..53039	235.133	0.384482	1.30539	0.0625795	0.232392	1
ywlC	20	complement(30098..31114)	209.442	0.384061	1.30501	0.0679895	0.245093	1
EAOBLBHJ_00278	2	56390..56629	24.8846	0.38374	1.30472	0.499809	0.726142	1
yhdG_2	31	9717..11129	213.881	0.38278	1.30385	0.0385063	0.17327	1
EAOBLBHJ_01596	12	complement(62291..63685)	328.174	0.38267	1.30375	0.0135284	0.0956938	1
gcvPA	25	13221..14525	246.151	0.382566	1.30366	0.0234437	0.130129	1
gno_1	7	73126..73920	324.875	0.382219	1.30335	0.140617	0.375657	1
EAOBLBHJ_02442	23	complement(35190..36131)	115.143	0.381895	1.30305	0.13086	0.361492	1
oppD_5	16	complement(54511..55452)	230.924	0.381588	1.30278	0.0687629	0.246372	1
vanW	33	5397..6221	236.794	0.380782	1.30205	0.0822642	0.277437	1
EAOBLBHJ_02666	27	14471..15892	209.063	0.380404	1.30171	0.0426621	0.183767	1
rsxB_2	15	86724..88937	196.884	0.379839	1.3012	0.0155125	0.102022	1
xynA1_8	23	complement(7304..10321)	345.597	0.379506	1.3009	0.0367399	0.169394	1
EAOBLBHJ_01283	9	complement(30004..30573)	175.741	0.37939	1.30079	0.0498058	0.203221	1
EAOBLBHJ_00382	3	1750..3252	256.756	0.379171	1.30059	0.0397408	0.175938	1
EAOBLBHJ_02283	21	7466..7876	173.885	0.37908	1.30051	0.145551	0.381067	1
EAOBLBHJ_00860	6	15035..15697	210.913	0.378808	1.30027	0.0663896	0.241528	1
aroK_1	1	complement(124276..124782)	120.443	0.378411	1.29991	0.132423	0.36355	1
yfkN_1	2	60860..62785	302.189	0.377314	1.29892	0.0408355	0.179596	1
hemZ	3	complement(156418..157902)	305.287	0.37698	1.29862	0.0326312	0.161477	1
dnaX_2	38	511..1500	194.296	0.37641	1.29811	0.0837736	0.279875	1
EAOBLBHJ_00724	5	complement(31636..33069)	196.353	0.375998	1.29774	0.0546651	0.214915	1
ydcP_1	3	complement(22327..24405)	342.068	0.375376	1.29718	0.0518681	0.207356	1
appA_1	3	93245..94771	176.484	0.375216	1.29703	0.0329829	0.162539	1
nagA_1	6	complement(78296..79417)	278.884	0.375152	1.29698	0.0356404	0.168847	1
hndD_2	14	5902..7653	383.401	0.375103	1.29693	0.048502	0.199965	1
hisE	4	62379..62714	118.317	0.37488	1.29673	0.22725	0.478666	1
tcrY	5	complement(47639..48853)	251.633	0.374663	1.29654	0.0528969	0.210052	1
EAOBLBHJ_03114	37	complement(8593..9369)	166.562	0.374554	1.29644	0.0593626	0.22566	1
hutI	31	36875..38032	246.473	0.374339	1.29625	0.0524226	0.208868	1
axeA1	3	125437..126231	238.45	0.373443	1.29544	0.0694909	0.247249	1
ispF	18	complement(10256..10732)	252.701	0.372762	1.29483	0.0689414	0.246372	1
rsfS	37	1546..1905	113.695	0.372455	1.29455	0.232728	0.4868	1
garD_1	16	27794..29314	317.249	0.372312	1.29443	0.0372503	0.170575	1
oppF_6	16	complement(53724..54518)	259.417	0.370932	1.29319	0.0902124	0.293128	1
murG	33	22777..23904	348.704	0.370509	1.29281	0.0589326	0.22474	1
pafC	8	84548..85774	149.508	0.370298	1.29262	0.051232	0.20597	1
uxuA_1	24	complement(15204..16358)	310.138	0.370272	1.2926	0.0256048	0.137934	1
ymdB_3	27	26427..26945	202.737	0.370221	1.29255	0.077157	0.264475	1
esiB_2	41	21707..24877	509.838	0.369271	1.2917	0.0589323	0.22474	1
murB	2	135093..136004	192.766	0.368899	1.29137	0.0952568	0.302071	1
trmO	17	complement(55997..56704)	140.093	0.368721	1.29121	0.0571916	0.220942	1
EAOBLBHJ_00067	1	complement(57402..58184)	251.13	0.367595	1.2902	0.0932177	0.298439	1
EAOBLBHJ_03441	48	complement(16962..18161)	244.709	0.367449	1.29007	0.0452781	0.19133	1
gcvPB	25	14525..15946	204.095	0.366596	1.28931	0.036252	0.168858	1
korB	5	complement(52310..53047)	98.4693	0.366451	1.28918	0.131543	0.361971	1
argS	12	complement(56063..57811)	301.117	0.366269	1.28901	0.0228109	0.128137	1
hemB	15	complement(57269..58252)	341.267	0.365277	1.28813	0.0934327	0.298626	1
EAOBLBHJ_01804	14	71429..72349	278.471	0.364918	1.28781	0.0571841	0.220942	1
EAOBLBHJ_02764	28	complement(53033..54325)	401.252	0.364792	1.2877	0.0472392	0.195888	1
sigF_1	12	complement(22892..23428)	230.42	0.364773	1.28768	0.0681635	0.245223	1
nagA_2	10	complement(3319..4476)	318.859	0.364757	1.28767	0.0576165	0.221861	1
dnaJ_1	15	51488..52654	204.071	0.364674	1.28759	0.0922862	0.29714	1
lcfB	32	27380..28813	309.286	0.362383	1.28555	0.0174721	0.111016	1
EAOBLBHJ_00671	4	148794..148997	16.8943	0.362254	1.28543	0.605481	0.798221	1
tyrC	49	7047..7907	262.268	0.362235	1.28542	0.0801687	0.272176	1
prmC	2	40530..41393	250.35	0.361923	1.28514	0.0895127	0.291921	1
nnr	20	complement(67363..68892)	256.843	0.361395	1.28467	0.0614901	0.229572	1
EAOBLBHJ_02346	22	complement(3018..3608)	195.225	0.360099	1.28351	0.122993	0.350165	1
dpnM	2	complement(26555..27568)	272.244	0.35974	1.28319	0.0417612	0.181873	1
ftsH_1	10	complement(51153..53099)	342.713	0.358448	1.28205	0.0869737	0.286	1
pgdA_2	52	complement(11508..12278)	280.728	0.358306	1.28192	0.0832644	0.278959	1
argD	2	154333..155511	246.912	0.357579	1.28127	0.0624665	0.232392	1
murAB_2	33	23964..25211	217.589	0.356902	1.28067	0.0454907	0.191655	1
argB	2	153469..154320	273.725	0.356415	1.28024	0.0834254	0.279236	1
uvrC	33	6781..8625	287.901	0.356209	1.28006	0.0233336	0.129924	1
menH	2	46366..47157	141.14	0.354854	1.27886	0.128501	0.35803	1
EAOBLBHJ_01576	12	42458..43012	152.521	0.35435	1.27841	0.130817	0.361492	1
EAOBLBHJ_01201	8	73640..74158	165.958	0.353966	1.27807	0.101017	0.314352	1
EAOBLBHJ_00430	3	complement(59115..59894)	276.551	0.353169	1.27736	0.102338	0.315529	1
EAOBLBHJ_00753	5	59902..61287	205.112	0.352967	1.27718	0.0456479	0.191753	1
alsT_2	6	complement(97775..99196)	240.748	0.352226	1.27653	0.0652103	0.238456	1
EAOBLBHJ_00400	3	25483..26457	245.951	0.349424	1.27405	0.106027	0.323502	1
spoIIE	12	64654..67008	192.838	0.348607	1.27333	0.0256544	0.137934	1
EAOBLBHJ_01099	7	106473..106802	165.853	0.34816	1.27294	0.217092	0.467993	1
mmgB	7	73943..74872	309.51	0.347629	1.27247	0.120407	0.346211	1
scrK_1	11	complement(27399..28349)	225.36	0.347294	1.27217	0.0968262	0.304874	1
EAOBLBHJ_00500	3	132160..133008	360.987	0.346941	1.27186	0.0857147	0.283696	1
guaD	48	complement(12804..14072)	278.342	0.346772	1.27171	0.0451875	0.191174	1
EAOBLBHJ_03389	46	10103..10720	91.9809	0.346273	1.27127	0.223332	0.475512	1
mutS_2	26	34412..35911	253.296	0.345766	1.27083	0.0577203	0.22202	1
nfdA_1	11	16717..18357	361.747	0.344915	1.27008	0.083946	0.280187	1
EAOBLBHJ_01663	13	complement(22505..22876)	130.137	0.344898	1.27006	0.28737	0.5407	1
glpK	7	110794..112278	308.199	0.34484	1.27001	0.0495026	0.202449	1
EAOBLBHJ_01534	12	complement(2077..3234)	146.605	0.344658	1.26985	0.140617	0.375657	1
EAOBLBHJ_01006	7	10127..10381	51.1294	0.344613	1.26981	0.396613	0.641045	1
gloB	32	24471..25109	221.822	0.344442	1.26966	0.147805	0.384345	1
EAOBLBHJ_01097	7	104976..105683	204.956	0.344354	1.26958	0.0998664	0.312202	1
EAOBLBHJ_00774	5	complement(85090..86301)	252.752	0.344152	1.2694	0.0612435	0.228891	1
EAOBLBHJ_00903	6	57838..58914	193	0.343933	1.26921	0.0645457	0.237491	1
rhmA	24	complement(16369..17157)	252.313	0.343357	1.26871	0.0799087	0.271552	1
EAOBLBHJ_00248	2	complement(28991..30163)	276.156	0.342927	1.26833	0.0549432	0.215058	1
tagV_2	49	complement(7945..8991)	184.649	0.342138	1.26763	0.116713	0.340418	1
EAOBLBHJ_02432	23	28584..29264	267.471	0.342076	1.26758	0.0852732	0.282761	1
bluB_1	2	43228..43803	239.489	0.341685	1.26724	0.0987424	0.310084	1
EAOBLBHJ_00005	1	complement(8736..9305)	100.97	0.3415	1.26707	0.189041	0.436363	1
EAOBLBHJ_03358	45	11731..12765	687.43	0.341452	1.26703	0.0594911	0.22566	1
EAOBLBHJ_02607	26	15690..16085	104.339	0.340317	1.26603	0.286404	0.539931	1
rnc	22	complement(10383..11060)	229.806	0.340104	1.26585	0.0963118	0.303792	1
noc_2	29	complement(22870..24396)	260.108	0.339814	1.26559	0.0535391	0.211189	1
EAOBLBHJ_02658	27	5089..6294	266.6	0.339732	1.26552	0.0678485	0.244833	1
aspS2	19	76206..77495	206.688	0.339583	1.26539	0.0723069	0.252968	1
uvrA	47	19013..21835	329.279	0.33953	1.26534	0.0540247	0.212868	1
EAOBLBHJ_02427	23	complement(20002..20445)	211.946	0.33936	1.26519	0.109023	0.326518	1
EAOBLBHJ_00390	3	12322..14535	271.222	0.33915	1.26501	0.0891669	0.291328	1
rsxC_1	11	67835..69187	309.184	0.338976	1.26486	0.0334906	0.163906	1
dinB	6	112863..114101	239.545	0.338667	1.26459	0.0547861	0.214924	1
murE_1	33	18826..20262	317.708	0.338316	1.26428	0.0378216	0.172304	1
EAOBLBHJ_01073	7	81952..82431	125.886	0.337679	1.26372	0.188237	0.43575	1
gltD_1	16	33043..34281	300.595	0.337635	1.26368	0.0557134	0.216646	1
mepM_3	22	complement(31840..33099)	296.222	0.337186	1.26329	0.0649623	0.238331	1
sgcG_2	22	complement(15147..15764)	261.728	0.335913	1.26218	0.157617	0.397167	1
cbiC	15	complement(66624..67271)	242.863	0.335664	1.26196	0.153822	0.392048	1
ecfA1	6	19454..20308	223.521	0.335656	1.26195	0.10933	0.327161	1
yeeO_3	15	45715..47103	278.626	0.334796	1.2612	0.0747144	0.259097	1
EAOBLBHJ_00316	2	101091..101348	68.6025	0.334669	1.26109	0.31427	0.570885	1
yidA	7	complement(67583..68410)	229.507	0.334585	1.26101	0.10679	0.32386	1
EAOBLBHJ_03063	35	complement(21819..22367)	239.377	0.334562	1.26099	0.117329	0.34106	1
EAOBLBHJ_00727	5	complement(34930..36510)	186.111	0.333891	1.26041	0.0626375	0.232392	1
EAOBLBHJ_00763	5	complement(72507..74627)	244.33	0.333573	1.26013	0.0340449	0.164517	1
EAOBLBHJ_02390	22	57921..59258	277.001	0.333402	1.25998	0.0611748	0.228891	1
ntpA	61	complement(1844..3622)	823.806	0.333156	1.25977	0.0915499	0.295317	1
ancA_5	30	complement(47887..48708)	275.874	0.332677	1.25935	0.100289	0.313007	1
EAOBLBHJ_00663	4	complement(142725..143195)	145.895	0.332652	1.25933	0.171498	0.415376	1
EAOBLBHJ_02449	23	complement(39312..39800)	138.192	0.332418	1.25912	0.141925	0.377407	1
cbiQ	15	complement(63814..64593)	128.139	0.331803	1.25859	0.123651	0.351398	1
mop	43	complement(22396..24993)	246.038	0.331779	1.25856	0.0941868	0.300553	1
psuK	31	complement(5219..6319)	204.123	0.330179	1.25717	0.11943	0.344517	1
xseA	8	complement(61242..62447)	255.349	0.329529	1.2566	0.062756	0.232589	1
obg	39	complement(25832..27112)	220.428	0.328232	1.25547	0.0885597	0.28961	1
EAOBLBHJ_03434	48	8865..10856	234.74	0.328123	1.25538	0.0510735	0.205946	1
macB_3	20	complement(8927..9658)	212.281	0.328099	1.25536	0.115894	0.338621	1
EAOBLBHJ_02038	18	complement(5223..6092)	223.689	0.327969	1.25525	0.143197	0.379096	1
yknY_2	23	60894..61589	174.931	0.32766	1.25498	0.103438	0.316996	1
dapB	8	50131..50898	218.44	0.327332	1.25469	0.152361	0.39	1
EAOBLBHJ_00388	3	10300..11382	333.332	0.326932	1.25434	0.0652059	0.238456	1
EAOBLBHJ_00908	6	65000..65368	95.5782	0.326262	1.25376	0.347379	0.605277	1
EAOBLBHJ_03102	36	complement(32292..33365)	284.638	0.325696	1.25327	0.101793	0.31534	1
nifK	9	74600..75814	142.269	0.325622	1.2532	0.136796	0.369568	1
yvdM	2	77375..78067	206.67	0.324917	1.25259	0.146153	0.382362	1
rimO	2	43817..45136	283.2	0.324904	1.25258	0.0718413	0.25258	1
EAOBLBHJ_02787	29	complement(17952..18158)	27.135	0.324796	1.25249	0.621655	0.810673	1
EAOBLBHJ_01898	16	23..868	291.438	0.324301	1.25206	0.123937	0.35165	1
EAOBLBHJ_02581	25	60060..60974	268.259	0.323377	1.25126	0.116921	0.340431	1
EAOBLBHJ_02778	29	complement(10593..11816)	175.08	0.323294	1.25118	0.0993109	0.311046	1
EAOBLBHJ_02743	28	complement(30378..31301)	302.906	0.323136	1.25105	0.0829896	0.278826	1
spoVAD	2	complement(97009..98022)	137.113	0.323098	1.25101	0.136246	0.368641	1
murE_2	40	complement(9627..11147)	333.16	0.322451	1.25045	0.0686396	0.246372	1
vldH	28	23320..23985	161.26	0.321535	1.24966	0.16849	0.41089	1
EAOBLBHJ_02661	27	8177..8380	29.3536	0.321265	1.24943	0.559692	0.766979	1
EAOBLBHJ_00438	3	complement(64520..65590)	260.921	0.321012	1.24921	0.0810316	0.27432	1
EAOBLBHJ_02861	30	45378..45833	146.92	0.320948	1.24915	0.155107	0.393256	1
EAOBLBHJ_01356	10	complement(12714..13586)	402.822	0.320605	1.24885	0.0568022	0.219916	1
dacB	18	complement(18421..19572)	237.069	0.320346	1.24863	0.0606821	0.228473	1
EAOBLBHJ_00743	5	complement(51746..52294)	201.866	0.32022	1.24852	0.179967	0.426882	1
ytrB_1	6	46905..47648	235.06	0.319859	1.24821	0.15518	0.393256	1
kdpE_2	42	complement(18443..19174)	227.096	0.319775	1.24814	0.156796	0.396023	1
actP	5	complement(77997..80567)	233.255	0.319682	1.24806	0.095762	0.303125	1
truC	10	complement(63740..64594)	253.077	0.319615	1.248	0.131761	0.362293	1
EAOBLBHJ_00631	4	complement(100143..103313)	243.242	0.318997	1.24746	0.0649599	0.238331	1
recF_3	38	complement(11923..13029)	373.521	0.318728	1.24723	0.0634625	0.234475	1
rpsU	37	7666..7848	31.8962	0.318466	1.247	0.633723	0.816952	1
EAOBLBHJ_03097	36	complement(27108..27731)	233.918	0.318404	1.24695	0.131912	0.362427	1
EAOBLBHJ_01474	11	50499..51047	205.071	0.318207	1.24678	0.200377	0.450792	1
EAOBLBHJ_03294	43	complement(2885..3535)	125.436	0.318124	1.24671	0.154089	0.392447	1
EAOBLBHJ_01436	11	5675..6310	227.868	0.317882	1.2465	0.10045	0.313234	1
gltB_1	2	164103..168641	251.512	0.317764	1.2464	0.0892729	0.291406	1
drrA	12	19632..20492	191.667	0.317641	1.24629	0.179691	0.426736	1
EAOBLBHJ_00459	3	complement(87872..88693)	225.745	0.317339	1.24603	0.125518	0.353166	1
EAOBLBHJ_03348	45	3377..4678	568.715	0.316525	1.24533	0.0752115	0.26053	1
EAOBLBHJ_00055	1	complement(46500..46868)	90.7977	0.316225	1.24507	0.338575	0.595477	1
EAOBLBHJ_02259	20	60757..61506	339.839	0.315455	1.2444	0.121362	0.347392	1
EAOBLBHJ_02260	20	61503..62249	267.219	0.315445	1.2444	0.102084	0.3155	1
EAOBLBHJ_03152	38	complement(13253..13678)	228.974	0.314538	1.24361	0.123178	0.350333	1
pbpE	15	10513..12558	371.081	0.314476	1.24356	0.089938	0.292504	1
EAOBLBHJ_00314	2	98797..99537	146.001	0.314227	1.24335	0.19694	0.446428	1
EAOBLBHJ_00878	6	complement(32565..33218)	147.903	0.312776	1.2421	0.108652	0.326335	1
iscS_2	15	44586..45710	261.02	0.312383	1.24176	0.0898361	0.29244	1
EAOBLBHJ_00761	5	complement(70448..71803)	303.364	0.310741	1.24034	0.0672089	0.243265	1
hemN_1	4	151618..152490	182.587	0.310739	1.24034	0.1791	0.426246	1
EAOBLBHJ_01919	16	31577..33046	281.675	0.310606	1.24023	0.0531371	0.21075	1
nagB_2	10	complement(4487..5302)	199.468	0.310463	1.24011	0.188677	0.436347	1
rodA	3	101010..102800	303.105	0.310271	1.23994	0.076476	0.2629	1
argF	2	155552..156469	190.607	0.309474	1.23926	0.144934	0.380372	1
ntpC	61	complement(4278..5276)	417.892	0.309133	1.23896	0.0906705	0.293628	1
glkA	36	complement(31272..32216)	370.288	0.308666	1.23856	0.10632	0.32361	1
cbiK	15	complement(65811..66608)	313.796	0.307785	1.23781	0.139957	0.374692	1
EAOBLBHJ_00419	3	44151..44810	188.945	0.307614	1.23766	0.132747	0.364159	1
EAOBLBHJ_02414	23	6751..7239	251.214	0.306969	1.23711	0.135093	0.367082	1
EAOBLBHJ_03499	52	9642..10496	180.38	0.306668	1.23685	0.134045	0.366025	1
gldA_2	28	24027..25142	369.723	0.30653	1.23673	0.0557143	0.216646	1
adh1_1	9	complement(36475..37593)	315.088	0.306295	1.23653	0.0722321	0.252968	1
psuG	31	complement(3718..4641)	306.385	0.306155	1.23641	0.099462	0.311245	1
aroE_1	1	complement(121622..123019)	208.341	0.305878	1.23617	0.0826143	0.278091	1
spoIIAB	22	complement(71188..71631)	228.893	0.305826	1.23613	0.130645	0.361457	1
phoP_1	21	53564..54235	126.034	0.305546	1.23589	0.173279	0.418267	1
coaX_2	14	83823..84584	362.328	0.305042	1.23545	0.102263	0.315529	1
EAOBLBHJ_03007	33	complement(39878..40339)	181.855	0.3049	1.23533	0.176944	0.422811	1
EAOBLBHJ_00944	6	96901..97827	114.237	0.304196	1.23473	0.222333	0.474257	1
pduA_2	4	28008..28688	203.756	0.303526	1.23416	0.14934	0.385856	1
EAOBLBHJ_02435	23	30699..31469	245.159	0.303247	1.23392	0.172439	0.416523	1
zupT_2	3	complement(59915..60697)	343.627	0.303246	1.23392	0.0816939	0.275775	1
EAOBLBHJ_03177	39	complement(843..2867)	311.071	0.303132	1.23382	0.136919	0.369619	1
ispG	34	8383..9420	200.403	0.302169	1.233	0.129495	0.358905	1
EAOBLBHJ_00287	2	64294..64476	19.2394	0.30215	1.23298	0.669191	0.838524	1
hndD_1	12	34394..36148	293.702	0.30207	1.23291	0.0698333	0.247724	1
EAOBLBHJ_02615	26	26677..27471	122.553	0.301794	1.23268	0.112903	0.332041	1
DmdB	46	complement(7614..8099)	152.338	0.301573	1.23249	0.2121	0.462976	1
EAOBLBHJ_02583	25	61724..62452	277.604	0.301404	1.23234	0.154969	0.393256	1
pspA	4	161242..162408	259.517	0.301375	1.23232	0.110485	0.328661	1
ntdC	25	27383..28414	267.202	0.301276	1.23223	0.107879	0.325284	1
thlA_2	54	complement(10106..11305)	337.26	0.301149	1.23213	0.0849452	0.282463	1
coaBC	14	complement(81674..82864)	334.979	0.301135	1.23211	0.0923656	0.29714	1
EAOBLBHJ_00234	2	complement(11597..12568)	176.588	0.300637	1.23169	0.148572	0.38529	1
yhdN	47	17367..18377	296.174	0.300525	1.23159	0.106433	0.32361	1
topA	22	complement(16578..18908)	239.485	0.300269	1.23137	0.0946179	0.301658	1
pheS	20	69704..70729	238.637	0.299231	1.23049	0.135338	0.367082	1
yfbR_2	26	49080..49652	233.004	0.298923	1.23023	0.14184	0.377407	1
EAOBLBHJ_02262	20	complement(63769..64326)	183.88	0.298302	1.2297	0.128609	0.358052	1
ancA_2	6	complement(38711..40576)	279.462	0.297839	1.2293	0.0584023	0.223436	1
recA	2	41437..42549	322.517	0.297771	1.22924	0.0837299	0.279875	1
xpkA	35	12726..15158	215.338	0.297659	1.22915	0.0724052	0.253063	1
srpC	1	complement(91996..92565)	213.359	0.297231	1.22878	0.165257	0.405799	1
ahcY	15	complement(84317..85561)	317.061	0.297041	1.22862	0.118803	0.34422	1
tnpR_3	9	22545..24191	235.54	0.296871	1.22848	0.106861	0.32386	1
EAOBLBHJ_03524	54	5637..6449	361.509	0.29654	1.22819	0.112564	0.332041	1
spoIIGA	4	153146..154003	74.6536	0.296269	1.22796	0.204281	0.453589	1
rsuA	22	complement(37403..38107)	162.385	0.296155	1.22787	0.175073	0.419882	1
camK_3	27	54739..55752	318.792	0.295993	1.22773	0.105064	0.32115	1
EAOBLBHJ_03220	40	complement(11331..12035)	316.908	0.295929	1.22768	0.149305	0.385856	1
EAOBLBHJ_02622	26	33411..34409	129.639	0.295891	1.22764	0.162621	0.403953	1
rpoC	22	54085..57858	322.997	0.295722	1.2275	0.106332	0.32361	1
dcuS	11	complement(19215..20837)	260.016	0.295628	1.22742	0.0756237	0.260979	1
EAOBLBHJ_01075	7	83000..83344	93.9839	0.295226	1.22708	0.353554	0.607581	1
EAOBLBHJ_02859	30	complement(42946..44100)	281.209	0.294959	1.22685	0.124705	0.352702	1
EAOBLBHJ_00047	1	complement(38629..38838)	20.1016	0.294745	1.22667	0.656818	0.831235	1
guaB	2	99612..101087	262.535	0.294724	1.22665	0.0999431	0.312202	1
EAOBLBHJ_03160	38	20278..21078	345.094	0.294592	1.22654	0.118086	0.34298	1
xerC_2	29	32393..33292	249.809	0.293962	1.226	0.16244	0.403889	1
EAOBLBHJ_00734	5	complement(42243..43628)	323.9	0.293874	1.22593	0.0830756	0.278852	1
blaR1_5	27	31145..33223	289.79	0.293749	1.22582	0.126913	0.354998	1
rpoN	31	complement(21502..22884)	298.994	0.293666	1.22575	0.0649751	0.238331	1
frlC_2	24	complement(37705..38544)	150.987	0.293545	1.22565	0.143328	0.379096	1
tyrA	49	complement(12641..12913)	60.3238	0.293419	1.22554	0.386068	0.632166	1
porA	5	complement(53049..54131)	257.267	0.293178	1.22534	0.112385	0.332041	1
yfiC	12	complement(45673..46320)	94.436	0.292066	1.22439	0.25922	0.512967	1
EAOBLBHJ_03359	45	12770..13210	444.191	0.291724	1.2241	0.139464	0.373655	1
EAOBLBHJ_00009	1	complement(11348..12757)	343.67	0.291521	1.22393	0.107216	0.324108	1
EAOBLBHJ_00066	1	complement(56797..57405)	277.026	0.291423	1.22385	0.187143	0.435378	1
fumC	64	complement(1109..2344)	573.532	0.291319	1.22376	0.108127	0.325478	1
xdhA	14	complement(33100..35400)	405.271	0.291105	1.22358	0.108799	0.326398	1
ygfK	43	complement(25075..28071)	276.569	0.290689	1.22322	0.097676	0.307006	1
gatC	19	77555..77842	42.5516	0.290193	1.2228	0.477863	0.707605	1
EAOBLBHJ_03346	45	2862..3245	307.822	0.289418	1.22215	0.187111	0.435378	1
cadA_3	41	28871..30706	280.415	0.289347	1.22209	0.0825465	0.278091	1
EAOBLBHJ_00824	5	128430..129167	251.043	0.289193	1.22196	0.163833	0.404243	1
EAOBLBHJ_03015	34	7293..8369	183.172	0.288826	1.22165	0.120464	0.346211	1
phoR_4	31	complement(13835..15571)	322.067	0.288749	1.22158	0.102152	0.3155	1
rpe	53	4645..5292	189.195	0.287942	1.2209	0.181393	0.428551	1
EAOBLBHJ_02989	33	26149..26910	268.969	0.287567	1.22058	0.145236	0.380802	1
rpsC	1	complement(116146..117009)	300.44	0.285756	1.21905	0.111477	0.331071	1
fadA_1	17	complement(60543..61709)	270.866	0.285694	1.219	0.102772	0.316232	1
atpD_2	19	74602..75216	74.2057	0.285484	1.21882	0.354418	0.608013	1
EAOBLBHJ_02951	32	29106..30029	219.472	0.285456	1.2188	0.129207	0.358862	1
EAOBLBHJ_03454	49	9533..10192	175.939	0.28538	1.21873	0.192907	0.440542	1
ribX	49	11225..12022	278.284	0.285093	1.21849	0.171049	0.414856	1
cysL_1	7	complement(106872..107762)	255.037	0.284371	1.21788	0.151939	0.389199	1
tsaD_2	8	complement(62444..63373)	178.195	0.283274	1.21695	0.247965	0.503771	1
miaA	26	46670..47566	105.695	0.28301	1.21673	0.142394	0.377805	1
EAOBLBHJ_00955	6	complement(105564..106313)	159.292	0.281989	1.21587	0.164412	0.40511	1
selD	12	complement(83078..84034)	138.536	0.28188	1.21578	0.141111	0.376367	1
scpB	18	complement(20663..21322)	150.743	0.281856	1.21576	0.179786	0.426736	1
EAOBLBHJ_00895	6	47651..49075	222.639	0.281603	1.21554	0.106106	0.323502	1
nadD	22	complement(1424..2632)	200.335	0.281342	1.21532	0.192382	0.439907	1
oraS	25	37374..37736	175.797	0.281155	1.21517	0.214841	0.464965	1
gcvT	25	11692..12756	259.953	0.281079	1.2151	0.13404	0.366025	1
EAOBLBHJ_01637	12	complement(103680..104126)	191.859	0.280782	1.21485	0.218929	0.469247	1
atl	10	complement(28279..28575)	100.587	0.28064	1.21473	0.395465	0.640448	1
ddrA	4	25822..27642	274.536	0.280389	1.21452	0.11246	0.332041	1
opuCB	23	2733..3377	333.361	0.279763	1.214	0.18874	0.436347	1
rlmL	30	complement(44116..45240)	178.88	0.279691	1.21394	0.153046	0.391473	1
EAOBLBHJ_02463	23	58952..60880	258.171	0.279495	1.21377	0.1253	0.353166	1
fadA_3	27	51069..52241	327.589	0.279416	1.2137	0.13536	0.367082	1
EAOBLBHJ_00978	6	125029..125541	203.75	0.279406	1.21369	0.201516	0.451793	1
ymdB_1	10	complement(50657..51166)	241.361	0.279073	1.21342	0.207033	0.457445	1
pfp	10	complement(10465..11622)	210.624	0.278925	1.21329	0.150833	0.388605	1
EAOBLBHJ_03028	34	23268..24032	224.889	0.278755	1.21315	0.188098	0.435712	1
whiA	2	137927..138820	235.697	0.27852	1.21295	0.170465	0.413721	1
EAOBLBHJ_00691	4	162416..164359	229.306	0.278191	1.21267	0.0757685	0.261225	1
blaR1_4	25	complement(48529..50916)	280.881	0.277724	1.21228	0.124639	0.352702	1
EAOBLBHJ_03408	47	complement(3462..4694)	291.148	0.277024	1.21169	0.137083	0.369781	1
EAOBLBHJ_00827	5	131538..133265	217.443	0.276413	1.21118	0.123806	0.351559	1
EAOBLBHJ_02637	26	50246..51175	190.74	0.276194	1.211	0.156184	0.395237	1
yxdM	57	complement(2673..4439)	289.185	0.276123	1.21094	0.093499	0.298626	1
yqhS	1	complement(123824..124279)	186.191	0.275997	1.21083	0.223723	0.475796	1
hisK	15	54701..55495	263.864	0.275904	1.21075	0.175125	0.419882	1
EAOBLBHJ_01492	11	66697..67446	274.561	0.275655	1.21054	0.150546	0.388148	1
EAOBLBHJ_02457	23	complement(45609..45896)	44.8726	0.27482	1.20984	0.498231	0.725142	1
hisS	14	70012..71364	419.373	0.274253	1.20937	0.153595	0.39203	1
gltD_2	20	complement(44395..45792)	201.252	0.274101	1.20924	0.136653	0.369461	1
EAOBLBHJ_00752	5	59334..59837	216.635	0.27389	1.20906	0.261823	0.514044	1
pyrG	2	complement(157528..159174)	304.047	0.273858	1.20904	0.12952	0.358905	1
EAOBLBHJ_00394	3	complement(19632..20144)	232.322	0.273334	1.2086	0.218836	0.469247	1
fda	10	complement(2139..3293)	417.167	0.273323	1.20859	0.149441	0.385856	1
EAOBLBHJ_00964	6	111418..112605	286.349	0.273176	1.20847	0.125599	0.353166	1
EAOBLBHJ_01360	10	15117..16808	337.932	0.27302	1.20833	0.164883	0.405708	1
EAOBLBHJ_02993	33	complement(28923..29858)	278.239	0.272656	1.20803	0.142895	0.378854	1
nfrA2	10	64621..65349	225.516	0.271634	1.20717	0.238001	0.492043	1
dnaK	15	49533..51386	314.822	0.271311	1.2069	0.185696	0.43439	1
bchI	30	complement(30737..31744)	333.159	0.271096	1.20672	0.15112	0.388698	1
EAOBLBHJ_00751	5	58415..59254	249.274	0.271022	1.20666	0.224112	0.476053	1
ftsH4	40	complement(21700..23577)	261.737	0.270854	1.20652	0.156608	0.396023	1
atoC_2	16	40021..41841	298.298	0.270612	1.20632	0.128749	0.358162	1
iolE	54	4672..5586	324.648	0.270311	1.20607	0.154735	0.393256	1
EAOBLBHJ_02431	23	27764..28591	176.203	0.270091	1.20588	0.203602	0.453589	1
epsD	6	71821..74043	297.147	0.269756	1.2056	0.138457	0.371517	1
EAOBLBHJ_00607	4	72743..73228	179.048	0.269718	1.20557	0.262002	0.514044	1
EAOBLBHJ_02767	29	complement(295..561)	84.9595	0.269713	1.20557	0.4126	0.655957	1
pduB	4	22086..22895	220.659	0.269353	1.20527	0.147481	0.384345	1
walR_3	25	complement(59090..59902)	128.66	0.269144	1.20509	0.239526	0.494622	1
rsmH	33	14651..15592	282.266	0.26885	1.20485	0.144393	0.380259	1
EAOBLBHJ_00965	6	112610..112801	34.2845	0.268206	1.20431	0.664117	0.834662	1
lacX	27	40402..41280	236.533	0.267839	1.204	0.190366	0.437905	1
fmt	46	complement(23698..24618)	248.814	0.267415	1.20365	0.203782	0.453589	1
rsxD_1	4	complement(64693..65667)	122.088	0.267133	1.20341	0.218424	0.469247	1
EAOBLBHJ_03292	43	complement(1695..2183)	212.788	0.266927	1.20324	0.228548	0.480032	1
EAOBLBHJ_03163	38	complement(21602..22240)	229.251	0.266887	1.20321	0.181543	0.42862	1
EAOBLBHJ_00246	2	complement(27552..27875)	79.6283	0.266877	1.2032	0.415963	0.656827	1
dnaG_1	2	116747..118528	139.779	0.266373	1.20278	0.174616	0.419882	1
EAOBLBHJ_02780	29	complement(12523..13767)	239.564	0.266132	1.20258	0.162898	0.403953	1
EAOBLBHJ_03503	53	complement(586..1107)	238.203	0.265791	1.2023	0.190611	0.437905	1
apeB	25	51417..52715	249.965	0.265259	1.20185	0.16636	0.407651	1
envC	22	complement(33127..34365)	286.107	0.264641	1.20134	0.132914	0.364196	1
alaS	5	complement(2409..5078)	274.026	0.264492	1.20121	0.154888	0.393256	1
carB	7	complement(56114..59332)	335.986	0.264332	1.20108	0.143413	0.379096	1
EAOBLBHJ_03235	40	complement(30292..32115)	357.836	0.263963	1.20077	0.180749	0.428167	1
thiI	3	145221..146387	402.53	0.263866	1.20069	0.165349	0.405799	1
rluD_1	23	11792..12691	96.8547	0.263785	1.20062	0.209772	0.461291	1
EAOBLBHJ_03196	39	21906..22988	272.292	0.263748	1.20059	0.189361	0.436363	1
mepA_1	2	50248..51555	209.284	0.263692	1.20055	0.160275	0.401431	1
aroB	1	complement(128936..130000)	139.254	0.263143	1.20009	0.20937	0.46079	1
kynB_1	7	74933..75946	349.881	0.262904	1.19989	0.224375	0.476189	1
EAOBLBHJ_02398	22	complement(64912..66717)	346.381	0.262869	1.19986	0.202648	0.453154	1
pnp_1	3	complement(39913..42063)	293.752	0.262794	1.1998	0.176452	0.421921	1
EAOBLBHJ_03187	39	12381..12971	264.052	0.262512	1.19957	0.252023	0.507757	1
pcrA_2	19	complement(46526..48985)	256.834	0.262197	1.1993	0.194847	0.443452	1
ysdC_2	8	complement(20650..21675)	225.729	0.26199	1.19913	0.204705	0.454077	1
glmS_2	35	complement(28839..30671)	315.258	0.261453	1.19869	0.19805	0.446904	1
pta_1	5	complement(50821..51732)	251.728	0.261036	1.19834	0.212621	0.462977	1
EAOBLBHJ_03356	45	9273..10865	576.788	0.261005	1.19831	0.137703	0.37061	1
sigV_3	23	17723..18187	166.302	0.260982	1.19829	0.320177	0.578018	1
yjhC	54	6460..7443	308.245	0.260872	1.1982	0.142203	0.377581	1
gloC	3	complement(158130..158738)	331.317	0.260742	1.1981	0.226987	0.478601	1
adh1_3	24	complement(17175..18290)	300.849	0.25992	1.19741	0.175207	0.419882	1
EAOBLBHJ_00909	6	65368..65724	112.609	0.259828	1.19734	0.407162	0.651972	1
atpC_2	19	66777..67835	217.289	0.259369	1.19695	0.213736	0.463584	1
cadA_1	4	complement(96091..97938)	202.095	0.25936	1.19695	0.145403	0.380961	1
hisI	4	62027..62377	127.637	0.258958	1.19661	0.438577	0.674142	1
mnaA	4	140460..141608	278.153	0.25876	1.19645	0.18728	0.435378	1
EAOBLBHJ_00573	4	36990..37262	59.0705	0.258418	1.19617	0.457347	0.691561	1
EAOBLBHJ_01931	16	complement(45833..46084)	52.1794	0.258116	1.19592	0.508092	0.733086	1
yxlF_2	21	55771..56631	148.116	0.25772	1.19559	0.218815	0.469247	1
yabP	41	complement(16534..16824)	34.7741	0.257632	1.19551	0.538888	0.753385	1
srrA_6	58	383..1066	169.041	0.25698	1.19497	0.206267	0.456689	1
EAOBLBHJ_03272	42	complement(5043..5387)	161.39	0.256786	1.19481	0.349285	0.605971	1
yknY_1	12	complement(11562..12299)	197.295	0.256683	1.19473	0.190429	0.437905	1
EAOBLBHJ_02728	28	complement(13712..14587)	254.076	0.256386	1.19448	0.202893	0.453166	1
EAOBLBHJ_00775	5	complement(86427..87689)	200.783	0.256299	1.19441	0.201407	0.451793	1
pepV	25	8164..9570	199.383	0.256168	1.1943	0.132965	0.364196	1
fixK	7	110117..110779	255.253	0.255872	1.19406	0.242355	0.499304	1
folD	8	95448..96308	246.151	0.255656	1.19388	0.217711	0.468329	1
EAOBLBHJ_03108	37	2524..3861	311.684	0.25559	1.19382	0.112365	0.332041	1
dmdA_2	46	complement(8115..9374)	269.307	0.255553	1.19379	0.138183	0.371059	1
EAOBLBHJ_00340	2	129254..129793	103.065	0.254312	1.19277	0.33376	0.591099	1
EAOBLBHJ_00221	2	complement(481..1296)	236.489	0.254248	1.19271	0.224036	0.476053	1
EAOBLBHJ_03231	40	complement(23723..25867)	195.039	0.254225	1.1927	0.131273	0.36159	1
cat3	12	complement(46925..47548)	191.029	0.253996	1.19251	0.254711	0.509422	1
EAOBLBHJ_02657	27	3874..5085	261.992	0.253801	1.19234	0.163654	0.404082	1
EAOBLBHJ_03515	53	complement(10356..11459)	279.314	0.253414	1.19202	0.122525	0.349594	1
maf	3	complement(21040..21642)	376.722	0.253347	1.19197	0.238624	0.493045	1
dhaB	4	22920..24581	255.794	0.253313	1.19194	0.0925497	0.297235	1
sigW_3	14	complement(45697..46191)	273.161	0.253015	1.19169	0.228244	0.47996	1
yeiL	5	complement(68239..68931)	277.993	0.252981	1.19167	0.223312	0.475512	1
galE	6	119553..120539	200.836	0.252942	1.19163	0.2107	0.461789	1
feoB_1	3	complement(118964..121132)	337.488	0.252224	1.19104	0.147073	0.384203	1
ttcA	1	complement(21783..22541)	187.532	0.252018	1.19087	0.196446	0.446047	1
yjdF_2	22	complement(26673..27092)	140.826	0.251899	1.19077	0.310334	0.567324	1
comM	3	143611..145125	263.103	0.251659	1.19058	0.162441	0.403889	1
EAOBLBHJ_02339	21	complement(71195..72544)	261.135	0.250725	1.1898	0.126682	0.354909	1
atpF_2	19	70420..70728	92.1725	0.250619	1.18972	0.458327	0.691673	1
EAOBLBHJ_01636	12	complement(102495..103643)	236.227	0.250422	1.18955	0.171614	0.415376	1
atpD_1	11	25424..26824	272.815	0.250211	1.18938	0.161817	0.403464	1
EAOBLBHJ_03531	55	complement(2422..2616)	15.4026	0.250131	1.18931	0.718762	0.866098	1
EAOBLBHJ_00602	4	complement(68026..69039)	206.222	0.250076	1.18927	0.208264	0.459394	1
atoA	27	50417..51067	294.772	0.24952	1.18881	0.256207	0.510794	1
plsY_1	7	63868..64464	144.439	0.249481	1.18878	0.245932	0.502482	1
spoIIIE_2	4	130241..132898	209.41	0.249084	1.18845	0.165376	0.405799	1
EAOBLBHJ_00014	1	16063..17421	298.446	0.248714	1.18815	0.124834	0.352787	1
mnmA_1	3	complement(148573..149577)	225.941	0.248512	1.18798	0.262542	0.514317	1
ccmL_2	11	67493..67777	58.0615	0.248451	1.18793	0.489835	0.717647	1
EAOBLBHJ_01918	16	30648..31556	341.455	0.247953	1.18752	0.150496	0.388148	1
polA	2	52865..55513	261.068	0.247871	1.18745	0.182312	0.429421	1
sdh	4	76952..77716	204.944	0.247434	1.18709	0.278848	0.531125	1
gldA_3	32	21728..22825	338.478	0.247326	1.187	0.16978	0.412902	1
EAOBLBHJ_01899	16	870..1754	183.043	0.24711	1.18683	0.310768	0.567324	1
EAOBLBHJ_01203	8	complement(75273..76550)	213.805	0.246575	1.18639	0.181695	0.428694	1
EAOBLBHJ_03258	41	20054..21511	306.178	0.24621	1.18609	0.16665	0.408079	1
ntpB_2	61	complement(465..1847)	552.959	0.246077	1.18598	0.174386	0.419882	1
EAOBLBHJ_02434	23	30048..30689	214.391	0.245672	1.18565	0.297957	0.553016	1
feoB_3	15	9681..10388	275.26	0.245291	1.18533	0.217289	0.467993	1
EAOBLBHJ_01101	7	107903..108349	160.941	0.24517	1.18523	0.31432	0.570885	1
brnQ_1	6	complement(120660..121964)	134.915	0.245146	1.18521	0.194929	0.443452	1
EAOBLBHJ_02377	22	38211..38687	146.77	0.244959	1.18506	0.30671	0.563429	1
EAOBLBHJ_00042	1	complement(35128..36264)	291.975	0.244664	1.18482	0.184563	0.433164	1
EAOBLBHJ_01071	7	complement(77914..79698)	220.699	0.244167	1.18441	0.169095	0.412082	1
nifH1	9	75811..76608	207.136	0.243893	1.18418	0.284867	0.538268	1
xynA1_10	39	complement(24290..25705)	315.411	0.243779	1.18409	0.180629	0.428167	1
EAOBLBHJ_02694	27	complement(41334..42716)	319.958	0.243687	1.18401	0.122269	0.349496	1
tmk	5	complement(11016..11693)	100.55	0.243519	1.18388	0.303609	0.56	1
mutS2	33	2223..4592	250.848	0.243045	1.18349	0.210777	0.461789	1
yitJ_2	12	complement(53149..54396)	308.395	0.242913	1.18338	0.178066	0.424922	1
megL	8	complement(18356..19606)	254.937	0.242648	1.18316	0.186607	0.434947	1
alr2	3	complement(159607..160674)	170.745	0.242244	1.18283	0.252655	0.508391	1
mgl_2	36	complement(7151..8434)	279.87	0.241525	1.18224	0.173809	0.419262	1
ctpE	36	complement(28330..30768)	312.459	0.241332	1.18208	0.163215	0.404082	1
ecfA2_2	6	20347..21246	224.987	0.240772	1.18162	0.213812	0.463584	1
sufS_2	43	5094..6260	135.266	0.240019	1.18101	0.310491	0.567324	1
EAOBLBHJ_01402	10	61377..62420	310.988	0.239857	1.18088	0.194671	0.443452	1
EAOBLBHJ_00110	1	complement(85127..85234)	13.7575	0.239855	1.18087	0.80565	0.920225	1
EAOBLBHJ_00688	4	160531..160863	30.6115	0.239658	1.18071	0.574392	0.779736	1
EAOBLBHJ_00335	2	complement(122729..124144)	260.897	0.239562	1.18063	0.231996	0.485839	1
ypeB	4	complement(134715..136073)	227.326	0.23904	1.18021	0.158923	0.399662	1
asnB	2	complement(159220..160803)	301.737	0.239026	1.1802	0.191415	0.438545	1
EAOBLBHJ_03323	44	2459..3595	225.329	0.239026	1.1802	0.182256	0.429421	1
EAOBLBHJ_00222	2	complement(1293..2651)	273.744	0.238262	1.17957	0.183135	0.430949	1
mdtK	31	42006..43379	309.067	0.237832	1.17922	0.110521	0.328661	1
gyrB_1	38	complement(9221..11164)	415.236	0.236699	1.17829	0.178242	0.425056	1
kce_8	27	55828..56712	195.647	0.235563	1.17737	0.241362	0.497548	1
EAOBLBHJ_01078	7	complement(85514..86179)	197.01	0.235234	1.1771	0.23721	0.491356	1
EAOBLBHJ_02425	23	18191..19558	308.755	0.23518	1.17705	0.135059	0.367082	1
EAOBLBHJ_02067	18	complement(32608..33573)	124.642	0.234523	1.17652	0.253613	0.50874	1
EAOBLBHJ_00247	2	complement(27985..28983)	288.25	0.234401	1.17642	0.204237	0.453589	1
EAOBLBHJ_02898	31	28692..29651	269.757	0.23413	1.1762	0.211586	0.462422	1
EAOBLBHJ_03360	45	13227..14114	393.014	0.233645	1.1758	0.16003	0.40126	1
EAOBLBHJ_01217	8	86368..87030	172.951	0.233632	1.17579	0.277539	0.530509	1
ttdA	17	81770..82654	285.323	0.233375	1.17558	0.250678	0.506559	1
ftsY	22	complement(4388..5287)	208.273	0.2332	1.17544	0.297514	0.552482	1
EAOBLBHJ_02841	30	complement(17076..18884)	306.75	0.233186	1.17543	0.187587	0.435378	1
exoA	38	26170..26922	315.113	0.232981	1.17526	0.259358	0.512967	1
EAOBLBHJ_02229	20	complement(33074..33715)	238.194	0.232416	1.1748	0.307357	0.56428	1
EAOBLBHJ_01053	7	62260..62640	184.426	0.231621	1.17415	0.315593	0.57234	1
EAOBLBHJ_00470	3	complement(104212..104856)	159.876	0.231524	1.17407	0.281567	0.534811	1
dmdA_1	4	79492..81738	224.205	0.231369	1.17395	0.155095	0.393256	1
selB	41	complement(31662..31955)	66.0488	0.230868	1.17354	0.467141	0.697984	1
nrnA	50	complement(5481..6431)	308.551	0.230493	1.17324	0.248346	0.503771	1
valS	11	103345..105996	347.425	0.230328	1.1731	0.189298	0.436363	1
ndhF	14	complement(32217..33098)	313.309	0.230007	1.17284	0.190853	0.438099	1
azoR2	53	complement(9327..9923)	252.509	0.230007	1.17284	0.305681	0.562855	1
aspA	10	complement(32472..33890)	347.071	0.229784	1.17266	0.205102	0.454676	1
nhaP2_1	10	complement(43759..44943)	199.534	0.229712	1.1726	0.289921	0.544641	1
EAOBLBHJ_03353	45	6270..6842	494.944	0.229576	1.17249	0.192041	0.439409	1
rbsA_1	3	8777..10303	213.839	0.229225	1.17221	0.243869	0.501263	1
xynA1_3	3	complement(135514..136980)	358.417	0.22916	1.17215	0.19699	0.446428	1
ortB	25	35940..37355	355.126	0.22908	1.17209	0.127884	0.356872	1
pphA	39	complement(29179..30279)	235.276	0.228664	1.17175	0.206882	0.457445	1
ugtP	36	complement(33362..34456)	166.738	0.228558	1.17166	0.274054	0.527668	1
EAOBLBHJ_02370	22	complement(30584..31714)	140.291	0.227837	1.17108	0.342488	0.600578	1
ispD	18	complement(10729..11463)	245.881	0.22779	1.17104	0.263679	0.515396	1
EAOBLBHJ_00736	5	complement(45066..45929)	273.195	0.227074	1.17046	0.286506	0.539931	1
mecI_3	15	complement(7836..8201)	123.305	0.227045	1.17043	0.458416	0.691673	1
yusV	30	complement(20544..21788)	242.089	0.226557	1.17004	0.210351	0.461709	1
EAOBLBHJ_02895	31	25208..25540	100.078	0.226102	1.16967	0.503512	0.729639	1
spo0J	14	63158..64054	276.256	0.225803	1.16943	0.237392	0.491356	1
pdhD_3	25	15950..17248	116.931	0.225799	1.16942	0.285161	0.538537	1
EAOBLBHJ_00018	1	complement(20033..21067)	167.786	0.225798	1.16942	0.259382	0.512967	1
pdhC	9	complement(32278..33585)	255.699	0.225548	1.16922	0.20559	0.455472	1
gdpP	10	complement(57900..59894)	288.183	0.225091	1.16885	0.258551	0.51271	1
EAOBLBHJ_00084	1	complement(68334..69131)	236.048	0.224992	1.16877	0.317601	0.575064	1
EAOBLBHJ_00934	6	88373..89032	197.686	0.224901	1.1687	0.249016	0.504842	1
EAOBLBHJ_00244	2	complement(26161..26532)	158.378	0.224699	1.16853	0.38091	0.630371	1
ssbA	27	27002..27619	156.463	0.224669	1.16851	0.25773	0.512481	1
znuC_2	9	84300..85052	191.645	0.224495	1.16837	0.25731	0.512315	1
EAOBLBHJ_00808	5	114315..115064	249.065	0.224283	1.1682	0.306135	0.563099	1
tnpR_2	4	13499..14953	256.797	0.224021	1.16798	0.267579	0.51996	1
EAOBLBHJ_00423	3	complement(51001..54771)	385.055	0.223463	1.16753	0.224588	0.476211	1
EAOBLBHJ_02296	21	18934..21600	235.151	0.22321	1.16733	0.270927	0.524174	1
EAOBLBHJ_00828	5	133268..135088	256.257	0.222193	1.16651	0.210979	0.461946	1
EAOBLBHJ_03126	37	19441..20907	239.077	0.221904	1.16627	0.203806	0.453589	1
phoA	22	27404..28972	264.315	0.221808	1.16619	0.151603	0.388899	1
pdxY	25	complement(28458..29303)	233.034	0.22172	1.16612	0.245647	0.502482	1
ylbJ	12	40994..42181	233.498	0.221578	1.16601	0.210574	0.461789	1
dppD_2	9	complement(64253..65173)	245.914	0.221308	1.16579	0.32778	0.586162	1
eutL_1	11	60908..61558	263.029	0.221126	1.16564	0.281933	0.534996	1
EAOBLBHJ_03170	38	complement(26983..28158)	313.885	0.221061	1.16559	0.218057	0.468789	1
purD	6	5593..6849	270.071	0.221056	1.16559	0.189998	0.437549	1
pitA	6	75201..76259	225.176	0.22068	1.16528	0.260455	0.513406	1
opuCD	23	3374..4915	333.33	0.220633	1.16524	0.157326	0.396998	1
EAOBLBHJ_01503	11	77685..78404	290.652	0.220587	1.16521	0.275854	0.529389	1
gph_1	3	complement(31550..32377)	275.479	0.220139	1.16485	0.280059	0.532701	1
EAOBLBHJ_00890	6	44232..44885	277.701	0.2199	1.16465	0.273884	0.527668	1
oppF_5	11	11036..12052	220.915	0.219859	1.16462	0.303279	0.559682	1
rnmV	5	24624..25235	45.6889	0.219857	1.16462	0.496661	0.723636	1
rsmB	46	complement(20425..21735)	195.747	0.219699	1.16449	0.212324	0.462976	1
EAOBLBHJ_01191	8	complement(65682..66173)	139.68	0.219408	1.16426	0.356438	0.608252	1
EAOBLBHJ_02183	19	67872..69824	217.096	0.218936	1.16388	0.156828	0.396023	1
glrR	21	complement(74240..75589)	185.944	0.21893	1.16387	0.266995	0.519392	1
smc_4	29	complement(3499..7947)	274.625	0.218784	1.16375	0.227504	0.478687	1
EAOBLBHJ_03440	48	16265..16984	142.327	0.218521	1.16354	0.29873	0.554161	1
EAOBLBHJ_02662	27	8411..10006	310.293	0.218335	1.16339	0.21741	0.467993	1
rfbD	27	complement(28761..29930)	351.115	0.218115	1.16321	0.161031	0.402353	1
hndC_1	12	32577..34379	236.221	0.217761	1.16293	0.147318	0.384345	1
EAOBLBHJ_00999	7	complement(4500..6254)	268.567	0.217081	1.16238	0.226572	0.478601	1
nifD	9	73101..74603	223.169	0.217066	1.16237	0.217141	0.467993	1
EAOBLBHJ_03162	38	complement(21336..21605)	141.913	0.217042	1.16235	0.477902	0.707605	1
yxdL	5	14686..15480	239.629	0.217034	1.16234	0.306735	0.563429	1
gtaB	48	complement(11138..12019)	258.448	0.217006	1.16232	0.293793	0.549587	1
pheT	20	70868..73585	245.093	0.216866	1.16221	0.235558	0.489267	1
EAOBLBHJ_01117	7	119700..120626	188.611	0.216301	1.16175	0.274808	0.527668	1
mta	7	complement(104084..104848)	272.394	0.216201	1.16167	0.299797	0.555852	1
nusA	50	complement(11596..12753)	303.866	0.215746	1.1613	0.253848	0.50874	1
EAOBLBHJ_01986	17	complement(21487..22386)	267.497	0.215742	1.1613	0.258048	0.512639	1
trxB_1	6	complement(101783..102628)	125.22	0.215459	1.16107	0.360566	0.612359	1
recX	2	42536..43183	155.755	0.215134	1.16081	0.361174	0.612807	1
resE_3	58	1053..2675	225.382	0.21513	1.16081	0.22736	0.478666	1
fliA_2	31	complement(22991..23320)	121.704	0.21506	1.16075	0.532015	0.748186	1
yqeN	5	23153..24190	246.833	0.214038	1.15993	0.203518	0.453589	1
dus	12	71008..71982	242.67	0.213764	1.15971	0.295732	0.551205	1
EAOBLBHJ_01603	12	72650..73534	165.686	0.213494	1.15949	0.274221	0.527668	1
spoIIIAE	8	complement(66179..67282)	231.721	0.21331	1.15935	0.212925	0.463098	1
EAOBLBHJ_01786	14	complement(53307..54413)	341.429	0.212289	1.15853	0.232477	0.486561	1
mnmE	1	79082..80452	219.163	0.212051	1.15833	0.225759	0.477935	1
dnaC_2	29	complement(25183..26529)	240.913	0.211991	1.15829	0.281312	0.534673	1
dagK	3	complement(151652..152542)	260.926	0.211565	1.15794	0.383477	0.63129	1
EAOBLBHJ_01274	9	21796..22548	215.033	0.211222	1.15767	0.399515	0.643671	1
rsgI6	21	69309..70808	374.377	0.211099	1.15757	0.266842	0.519379	1
EAOBLBHJ_00869	6	23042..24241	212.425	0.211029	1.15751	0.233457	0.487752	1
oppD_6	26	67723..68754	205.825	0.21085	1.15737	0.336173	0.592718	1
EAOBLBHJ_01881	15	complement(71456..71812)	115.356	0.210765	1.1573	0.480426	0.709865	1
tcyC	15	complement(31871..32656)	211.217	0.210753	1.15729	0.314751	0.571369	1
yhdL	5	40271..41449	268.407	0.210322	1.15695	0.255467	0.510357	1
EAOBLBHJ_01727	13	84279..84674	133.203	0.210212	1.15686	0.449198	0.68506	1
lon1	18	complement(24339..26750)	278.264	0.21019	1.15684	0.249166	0.504859	1
EAOBLBHJ_02052	18	complement(17712..18404)	119.139	0.209731	1.15647	0.345171	0.602905	1
tarA	5	complement(11690..12412)	141.086	0.209704	1.15645	0.365409	0.616757	1
EAOBLBHJ_02629	26	42631..44322	278.253	0.208959	1.15585	0.251299	0.506633	1
EAOBLBHJ_00126	1	102208..102687	133.128	0.20815	1.15521	0.353818	0.607581	1
EAOBLBHJ_01540	12	complement(8347..10221)	352.238	0.207844	1.15496	0.254037	0.50874	1
EAOBLBHJ_02776	29	complement(9898..10272)	104.407	0.207583	1.15475	0.502989	0.729639	1
eutB_3	27	15911..17275	335.355	0.207051	1.15433	0.248069	0.503771	1
EAOBLBHJ_02836	30	11769..12041	22.6549	0.206956	1.15425	0.724559	0.870351	1
EAOBLBHJ_00406	3	complement(29986..31233)	273.842	0.206674	1.15402	0.219724	0.470666	1
atpA_1	11	22975..24495	314.871	0.206406	1.15381	0.274541	0.527668	1
EAOBLBHJ_02695	27	42866..43348	155.476	0.20627	1.1537	0.404913	0.649304	1
hydA	12	27259..28581	356.469	0.205958	1.15345	0.253893	0.50874	1
EAOBLBHJ_02740	28	complement(27282..28166)	338.189	0.205703	1.15325	0.265297	0.517504	1
fabH	7	118532..119482	188.284	0.205679	1.15323	0.295459	0.551205	1
mgrA	39	complement(4484..4927)	282.691	0.205675	1.15323	0.373952	0.625756	1
walK_2	48	2182..4287	386.69	0.205159	1.15281	0.258661	0.51271	1
EAOBLBHJ_02086	18	complement(57360..57563)	10.2752	0.20497	1.15266	0.817688	0.926502	1
EAOBLBHJ_02967	33	1136..1543	153.25	0.204716	1.15246	0.41583	0.656827	1
EAOBLBHJ_02211	20	complement(17332..17997)	272.844	0.204666	1.15242	0.328183	0.586162	1
yohK	36	complement(16272..16952)	151.193	0.204581	1.15235	0.377244	0.628093	1
lytB_2	41	4670..5686	249.407	0.204305	1.15213	0.25088	0.506601	1
ilvD_3	58	complement(3703..5364)	295.452	0.204214	1.15206	0.252909	0.508391	1
EAOBLBHJ_03232	40	complement(25936..26703)	230.527	0.204192	1.15204	0.264072	0.515396	1
nadE	1	complement(93573..95519)	361.435	0.203427	1.15143	0.273798	0.527668	1
EAOBLBHJ_02243	20	complement(47808..48563)	196.127	0.203373	1.15139	0.296493	0.551738	1
ytrB_2	14	25450..26352	317.599	0.202842	1.15096	0.281685	0.534811	1
EAOBLBHJ_01403	10	62733..63743	297.627	0.202716	1.15086	0.250301	0.506294	1
prpC_1	41	complement(3160..4527)	308.641	0.202414	1.15062	0.200569	0.450792	1
yvqK	4	31672..32655	254.657	0.20238	1.1506	0.291782	0.546706	1
EAOBLBHJ_01756	14	26306..28243	366.61	0.202262	1.1505	0.26784	0.520183	1
EAOBLBHJ_02447	23	complement(37872..38261)	154.993	0.202154	1.15042	0.395132	0.640201	1
hndC_2	14	4640..5905	331.986	0.201992	1.15029	0.175246	0.419882	1
cysC	67	28..1110	381.771	0.201894	1.15021	0.21305	0.463098	1
btuR	12	6645..7175	163.676	0.20139	1.14981	0.329075	0.586333	1
minD	14	68010..68750	151.08	0.201321	1.14975	0.345654	0.603453	1
axeA	9	complement(95259..96233)	209.274	0.201065	1.14955	0.327327	0.586148	1
blaI_1	5	93552..93932	129.621	0.200677	1.14924	0.478668	0.70815	1
EAOBLBHJ_03125	37	19247..19435	19.5692	0.199923	1.14864	0.788948	0.909322	1
EAOBLBHJ_02569	25	45390..46454	190.687	0.199777	1.14852	0.297064	0.552158	1
EAOBLBHJ_00946	6	99303..99758	161.933	0.199676	1.14844	0.466408	0.697847	1
cysK	14	40493..41959	298.85	0.199436	1.14825	0.234555	0.488324	1
por_2	24	complement(33446..35122)	283.878	0.199297	1.14814	0.268369	0.520642	1
EAOBLBHJ_03603	73	complement(833..1060)	40.2871	0.199018	1.14792	0.649679	0.827626	1
mepM_1	2	complement(4853..5923)	191.516	0.19889	1.14781	0.313585	0.570481	1
EAOBLBHJ_00355	2	145573..145770	17.4063	0.198847	1.14778	0.765027	0.896269	1
thrC_2	18	complement(31133..32620)	308.136	0.198838	1.14777	0.273268	0.527487	1
tsaB	20	42951..43736	231.949	0.198789	1.14773	0.332666	0.590168	1
araD	11	78473..79114	147.197	0.198463	1.14748	0.322283	0.579719	1
gpr	14	86049..86954	213.895	0.19832	1.14736	0.321866	0.579554	1
aroK_2	28	complement(13171..13695)	239.831	0.19822	1.14728	0.319864	0.578018	1
eutC_1	11	60000..60887	263.381	0.197738	1.1469	0.324465	0.582465	1
tdh	28	25177..26196	283.934	0.197735	1.1469	0.290459	0.545358	1
EAOBLBHJ_03179	39	complement(3382..4413)	256.673	0.197483	1.1467	0.278376	0.530509	1
EAOBLBHJ_02862	30	45870..46802	358.266	0.197435	1.14666	0.263534	0.515396	1
sugC_3	6	complement(76986..78107)	228.815	0.197366	1.1466	0.237616	0.491533	1
EAOBLBHJ_00347	2	136030..136890	208.79	0.197297	1.14655	0.356322	0.608252	1
EAOBLBHJ_01048	7	complement(55436..56098)	234.202	0.196903	1.14624	0.387958	0.63392	1
xylB	28	complement(28833..30362)	367.729	0.196323	1.14577	0.317346	0.574907	1
ruvB	8	complement(30995..32053)	232.596	0.196245	1.14571	0.319902	0.578018	1
lplJ_1	9	complement(28996..29982)	288.009	0.195885	1.14543	0.294949	0.550882	1
EAOBLBHJ_02426	23	complement(19606..19986)	189.683	0.194393	1.14424	0.413083	0.656186	1
prsA	14	complement(15486..16727)	316.018	0.19433	1.14419	0.274801	0.527668	1
secA	3	89042..91792	364.022	0.194198	1.14409	0.276303	0.529681	1
dapA_1	8	49219..50109	256.573	0.194041	1.14396	0.380129	0.629948	1
parA	29	complement(24396..25166)	213.317	0.193847	1.14381	0.352895	0.607581	1
EAOBLBHJ_00483	3	complement(118109..118348)	35.3539	0.193656	1.14366	0.675377	0.84288	1
nrdZ	52	complement(7174..9504)	250.971	0.193497	1.14353	0.313404	0.570481	1
EAOBLBHJ_00506	3	137685..138983	337.486	0.193431	1.14348	0.267295	0.519691	1
leuA	6	49409..51100	262.481	0.193053	1.14318	0.254407	0.5091	1
map	1	complement(108365..109117)	350.554	0.193027	1.14316	0.296479	0.551738	1
EAOBLBHJ_00367	2	complement(156600..157271)	308.989	0.192369	1.14264	0.325015	0.583158	1
EAOBLBHJ_02021	17	66422..67741	263.67	0.192306	1.14259	0.271688	0.525077	1
spoVB	25	25783..27318	257.501	0.191777	1.14217	0.256402	0.510794	1
EAOBLBHJ_02358	22	complement(15786..16499)	249.09	0.19168	1.14209	0.349401	0.605971	1
gerN	15	complement(2586..3869)	294.804	0.191498	1.14195	0.287205	0.540675	1
EAOBLBHJ_01607	12	complement(77745..79229)	269.881	0.191377	1.14185	0.208561	0.459764	1
aaeA_1	8	complement(2763..4217)	358.428	0.191138	1.14166	0.26114	0.514044	1
ntpJ	22	complement(21691..23073)	288.909	0.191122	1.14165	0.262651	0.514317	1
rpoB	22	50355..54062	299.031	0.190742	1.14135	0.294734	0.550768	1
truB	50	complement(4513..5379)	271.585	0.190345	1.14104	0.362552	0.613682	1
EAOBLBHJ_00239	2	complement(20952..21749)	235.042	0.189503	1.14037	0.342099	0.600191	1
htrB	31	35479..36705	249.999	0.188724	1.13976	0.300145	0.555973	1
mrnC	20	complement(53550..53963)	153.556	0.188566	1.13963	0.415276	0.656827	1
hprA	23	26382..27767	157.807	0.188193	1.13934	0.413429	0.656251	1
cwlH_2	8	complement(121626..123059)	194.56	0.187957	1.13915	0.312817	0.570479	1
uxuA_3	56	4956..6002	328.108	0.187855	1.13907	0.244281	0.501819	1
iscU	59	complement(2559..2999)	224.236	0.187639	1.1389	0.352296	0.607477	1
purH	6	3634..4806	246.369	0.1876	1.13887	0.30954	0.566242	1
sucD	4	32669..34084	236.134	0.187258	1.1386	0.253583	0.50874	1
EAOBLBHJ_02212	20	complement(17984..19825)	267.449	0.187103	1.13848	0.277864	0.530509	1
dnaX_1	21	46159..47904	256.718	0.187046	1.13843	0.280124	0.532701	1
EAOBLBHJ_02261	20	62266..63531	239.335	0.186731	1.13818	0.271501	0.525001	1
hxpA	19	45889..46515	227.255	0.186171	1.13774	0.335779	0.592575	1
EAOBLBHJ_03300	43	7917..8111	25.7706	0.185756	1.13741	0.760688	0.893436	1
mltG	5	complement(8380..9564)	226.934	0.185062	1.13687	0.333062	0.590451	1
mtnA	20	35679..36668	261.458	0.184947	1.13678	0.278115	0.530509	1
hisB	4	56381..56968	167.948	0.184456	1.13639	0.335823	0.592575	1
gyrA_1	38	complement(6461..8989)	397.918	0.1844	1.13634	0.301542	0.557923	1
EAOBLBHJ_00240	2	complement(21746..22663)	256.799	0.183926	1.13597	0.369572	0.621821	1
EAOBLBHJ_01399	10	complement(57157..57894)	237.894	0.183848	1.13591	0.33638	0.592789	1
EAOBLBHJ_01902	16	complement(4234..6237)	296.188	0.183132	1.13535	0.356204	0.608252	1
sigR_1	5	complement(33062..33547)	199.879	0.183078	1.1353	0.361567	0.61289	1
sphX	36	complement(2773..4995)	302.612	0.183012	1.13525	0.358665	0.610323	1
ywnH	35	10592..11152	131.962	0.182595	1.13492	0.476595	0.706258	1
hisJ	31	complement(44928..45845)	254.018	0.182509	1.13486	0.381447	0.630371	1
aaeA_2	20	complement(9674..11467)	281.282	0.182401	1.13477	0.26193	0.514044	1
EAOBLBHJ_01561	12	28651..28986	84.7277	0.182398	1.13477	0.566961	0.773484	1
EAOBLBHJ_00429	3	complement(58663..59118)	324.934	0.182098	1.13453	0.364132	0.615187	1
kamD	26	39804..41372	281.24	0.182075	1.13451	0.30235	0.558838	1
aroE_2	28	complement(31323..32264)	345.425	0.181836	1.13433	0.334553	0.59162	1
livH	3	128461..129381	399.205	0.181649	1.13418	0.290653	0.545435	1
glnS	2	complement(125923..127605)	230.242	0.181601	1.13414	0.310718	0.567324	1
EAOBLBHJ_01824	15	4643..4891	56.7612	0.18152	1.13408	0.603019	0.79687	1
EAOBLBHJ_01799	14	66855..67205	150.897	0.181451	1.13402	0.526086	0.746649	1
pgk	1	complement(86417..87610)	253.502	0.18104	1.1337	0.28603	0.539852	1
buk2_1	5	complement(49726..50808)	235.749	0.180487	1.13327	0.276019	0.529421	1
EAOBLBHJ_00056	1	complement(46865..47341)	155.258	0.18036	1.13317	0.457066	0.691428	1
garD_2	24	complement(8236..9765)	325.764	0.179919	1.13282	0.230186	0.483187	1
cfiB	23	22881..26309	273.756	0.179708	1.13265	0.334319	0.591501	1
EAOBLBHJ_03251	41	14981..15223	104.357	0.179603	1.13257	0.588049	0.786564	1
acrR	5	complement(83896..84540)	189.086	0.179352	1.13238	0.357337	0.609202	1
prfA	20	complement(31994..33061)	261.081	0.179352	1.13238	0.313006	0.570481	1
nagZ	31	38..1162	325.944	0.179247	1.13229	0.314324	0.570885	1
pduA_3	4	28751..29026	41.4032	0.17919	1.13225	0.648675	0.827235	1
fadA_2	19	complement(10870..12039)	259.487	0.178829	1.13196	0.305789	0.562855	1
mazE_1	4	complement(833..1099)	41.8756	0.178713	1.13187	0.669311	0.838524	1
panF	1	complement(58181..59566)	250.99	0.178692	1.13186	0.328491	0.586162	1
thiN	46	complement(14313..14957)	200.308	0.178516	1.13172	0.339056	0.596029	1
EAOBLBHJ_03357	45	10852..11610	548.35	0.177999	1.13131	0.235126	0.488656	1
sigA_1	2	118533..119879	291.361	0.17786	1.1312	0.302177	0.558808	1
EAOBLBHJ_01610	12	81699..82271	267.334	0.177705	1.13108	0.432485	0.669327	1
nadB	9	complement(96224..97846)	261.952	0.177649	1.13104	0.249868	0.505993	1
EAOBLBHJ_03593	66	1376..1723	278.727	0.177205	1.13069	0.348251	0.605767	1
coaE	20	complement(29404..30012)	170.232	0.176921	1.13047	0.48731	0.715284	1
EAOBLBHJ_03228	40	20227..21078	307.737	0.176766	1.13035	0.359057	0.610672	1
EAOBLBHJ_01046	7	complement(54102..54734)	191.21	0.176526	1.13016	0.406579	0.651333	1
glnP	31	complement(44106..44924)	330.029	0.176445	1.1301	0.349147	0.605971	1
crnA	27	complement(62657..63439)	247.617	0.176298	1.12998	0.388013	0.63392	1
zapA	3	complement(24456..24770)	90.9482	0.176008	1.12975	0.586968	0.786564	1
nrdD_1	7	88228..90405	350.786	0.175988	1.12974	0.294048	0.549775	1
czcB	12	complement(12303..13967)	290.364	0.175975	1.12973	0.315845	0.572479	1
rnfC_1	4	34103..35428	284.942	0.175525	1.12938	0.344239	0.602362	1
EAOBLBHJ_02160	19	complement(43515..44549)	262.79	0.175408	1.12928	0.330874	0.588266	1
EAOBLBHJ_01773	14	43339..43695	173.017	0.174927	1.12891	0.506563	0.731177	1
EAOBLBHJ_03516	53	complement(11456..11773)	74.106	0.174351	1.12846	0.623942	0.810805	1
rpsE	1	complement(111756..112256)	172.572	0.174154	1.1283	0.413545	0.656251	1
sigK_2	21	68731..69312	240.225	0.174127	1.12828	0.384132	0.63129	1
kdpB	11	74873..76948	292.32	0.173804	1.12803	0.372238	0.623845	1
EAOBLBHJ_00378	2	174303..174791	209.334	0.173625	1.12789	0.457838	0.69158	1
EAOBLBHJ_00516	3	153407..153739	192.285	0.173372	1.12769	0.45219	0.687268	1
EAOBLBHJ_03238	41	complement(667..2442)	344.407	0.173123	1.1275	0.39749	0.641498	1
oppF_4	10	complement(21604..22638)	248.582	0.172626	1.12711	0.292671	0.547809	1
gsiC_4	16	complement(56288..57241)	286.024	0.172565	1.12706	0.350432	0.605971	1
EAOBLBHJ_00045	1	complement(36978..37304)	100.902	0.17229	1.12685	0.598401	0.79267	1
ileS	28	complement(47669..50464)	432.041	0.171818	1.12648	0.355976	0.608252	1
EAOBLBHJ_03468	50	complement(6860..7270)	280.324	0.171701	1.12639	0.408461	0.652632	1
endA	5	120740..121594	276.021	0.17096	1.12581	0.395069	0.640201	1
ssb_1	1	complement(69189..69689)	200.789	0.170888	1.12575	0.438628	0.674142	1
hmuU_2	9	79042..80130	227.267	0.17073	1.12563	0.383616	0.63129	1
EAOBLBHJ_00780	5	90795..91922	306.576	0.170574	1.12551	0.307772	0.56446	1
EAOBLBHJ_02437	23	32225..32761	270.212	0.170468	1.12542	0.483676	0.712892	1
EAOBLBHJ_03257	41	18672..19760	207.877	0.170237	1.12524	0.420773	0.660101	1
EAOBLBHJ_03423	47	18602..18985	157.653	0.170192	1.12521	0.516519	0.740143	1
Int-Tn_3	21	9237..10445	243.692	0.170165	1.12519	0.356095	0.608252	1
EAOBLBHJ_02933	32	12017..12142	5.3067	0.170146	1.12517	0.904293	0.961876	1
EAOBLBHJ_00409	3	complement(33673..34266)	276.247	0.16995	1.12502	0.420286	0.659628	1
EAOBLBHJ_02534	25	7512..8159	297.159	0.169455	1.12463	0.397218	0.641498	1
ftsW_2	33	21453..22601	288.259	0.16944	1.12462	0.3562	0.608252	1
patA_1	19	complement(64538..65725)	159.39	0.169434	1.12462	0.369632	0.621821	1
EAOBLBHJ_03047	35	complement(4484..5482)	143.004	0.169422	1.12461	0.375827	0.627201	1
EAOBLBHJ_03072	35	complement(32140..33222)	284.808	0.168842	1.12416	0.344303	0.602362	1
rplGA	50	complement(10262..10783)	104.153	0.168088	1.12357	0.544661	0.757324	1
yoaB	39	complement(17941..20568)	375.788	0.168061	1.12355	0.370564	0.622212	1
mepA_14	36	5261..6595	242.284	0.167406	1.12304	0.391117	0.636699	1
EAOBLBHJ_02287	21	10438..12018	188.856	0.167322	1.12297	0.382033	0.630754	1
EAOBLBHJ_00116	1	90654..90986	153.693	0.167248	1.12291	0.529781	0.747371	1
macB_1	12	complement(10339..11565)	328.065	0.166775	1.12255	0.266699	0.519379	1
pyrC	4	156235..157518	144.989	0.166762	1.12254	0.446529	0.683178	1
hom	6	complement(55981..57189)	252.621	0.166756	1.12253	0.334953	0.59174	1
EAOBLBHJ_00696	5	complement(5340..5840)	109.892	0.166683	1.12248	0.52558	0.746513	1
yclQ_2	8	72498..73523	166	0.166458	1.1223	0.393048	0.638568	1
tyrR	16	21110..22987	232.861	0.166391	1.12225	0.344929	0.602905	1
estD	5	complement(17960..18898)	303.397	0.166352	1.12222	0.492435	0.719838	1
EAOBLBHJ_00630	4	99239..100096	226.047	0.166333	1.1222	0.399717	0.643671	1
adhE_3	11	62219..63700	223.667	0.166079	1.122	0.332737	0.590168	1
kstR2	6	complement(104932..105507)	169.757	0.166018	1.12196	0.383029	0.63129	1
topB_2	10	complement(96960..99008)	314.268	0.165157	1.12129	0.350648	0.605971	1
rpsA_1	4	complement(150374..151306)	189.712	0.165096	1.12124	0.429802	0.668665	1
ntpB_1	19	73173..74579	267.139	0.165081	1.12123	0.39172	0.636993	1
ilvB	11	complement(91545..93254)	212.244	0.165066	1.12122	0.350584	0.605971	1
EAOBLBHJ_00008	1	10784..11335	226.149	0.164911	1.1211	0.403905	0.648361	1
EAOBLBHJ_03365	45	15820..17259	533.431	0.164409	1.12071	0.346575	0.604598	1
rsmA	8	87014..87874	107.335	0.164333	1.12065	0.39627	0.641045	1
pepT	33	29945..31159	318.141	0.164173	1.12052	0.36936	0.621821	1
folA	1	complement(9292..9789)	195.024	0.16405	1.12043	0.38472	0.631757	1
gyrA_2	39	9122..11368	315.843	0.163902	1.12031	0.370124	0.621827	1
nrdD_2	12	complement(50609..52930)	312.437	0.163529	1.12002	0.35868	0.610323	1
EAOBLBHJ_00566	4	30592..31392	185.823	0.163522	1.12002	0.449471	0.685184	1
EAOBLBHJ_00933	6	86990..88369	208.607	0.163173	1.11975	0.396511	0.641045	1
ysdC_4	11	15652..16695	282.456	0.162831	1.11948	0.361419	0.61289	1
EAOBLBHJ_01093	7	100864..101976	208.736	0.162707	1.11939	0.435764	0.672429	1
EAOBLBHJ_02244	20	complement(48583..49347)	287.228	0.162228	1.11901	0.413707	0.656251	1
birA	41	17570..18562	201.615	0.161965	1.11881	0.416286	0.656827	1
EAOBLBHJ_01817	14	87351..87839	209.693	0.160819	1.11792	0.4731	0.702358	1
rbsC_7	54	2541..3590	269.692	0.160609	1.11776	0.394452	0.639896	1
queA	8	complement(45122..46027)	215.432	0.160481	1.11766	0.402477	0.647091	1
trmK	8	complement(26959..27672)	191.027	0.160294	1.11751	0.43638	0.672429	1
tauA	49	10210..11250	343.056	0.16026	1.11749	0.358679	0.610323	1
spoVD	33	16367..18790	341.102	0.160188	1.11743	0.337787	0.594386	1
ssuB	49	12019..12597	75.0076	0.158714	1.11629	0.587217	0.786564	1
metG	10	41646..43697	383.927	0.158442	1.11608	0.38779	0.63392	1
EAOBLBHJ_02165	19	49763..51079	225.066	0.15836	1.11602	0.40275	0.647237	1
pyrD	4	159229..160149	177.13	0.15831	1.11598	0.452581	0.687568	1
EAOBLBHJ_01030	7	35022..35234	8.4455	0.158202	1.1159	0.874046	0.954236	1
mntP_2	28	40011..40577	150.097	0.158064	1.11579	0.455884	0.690816	1
EAOBLBHJ_03188	39	12990..14078	248.06	0.15768	1.11549	0.377834	0.628363	1
EAOBLBHJ_01193	8	complement(67301..67687)	137.555	0.15751	1.11536	0.556422	0.765337	1
sipT_1	25	complement(65492..66094)	286.85	0.156831	1.11484	0.423754	0.663316	1
EAOBLBHJ_00762	5	complement(71824..72420)	230.157	0.156664	1.11471	0.437933	0.673947	1
EAOBLBHJ_01147	8	complement(26174..26971)	201.847	0.155487	1.1138	0.472337	0.702288	1
ygeW	43	complement(18041..19237)	264.004	0.15501	1.11343	0.403995	0.648361	1
gerBA	14	complement(2379..3899)	261.787	0.154878	1.11333	0.326666	0.58553	1
phoR_6	34	complement(25961..27943)	245.988	0.154563	1.11308	0.383301	0.63129	1
EAOBLBHJ_03462	49	16838..18712	305.134	0.154427	1.11298	0.428332	0.66813	1
rocR_2	16	complement(49231..51300)	188.418	0.154286	1.11287	0.375047	0.626487	1
phoR_5	31	33995..35446	336.897	0.154233	1.11283	0.390337	0.636613	1
EAOBLBHJ_00614	4	81864..82709	250.965	0.154129	1.11275	0.449742	0.685184	1
srrA_3	20	complement(51141..51830)	204.339	0.154122	1.11274	0.43222	0.669207	1
argH_1	2	149843..151228	239.854	0.153954	1.11261	0.352805	0.607581	1
glgP	15	41889..44327	280.681	0.15341	1.1122	0.414876	0.656827	1
dnaE	2	139307..142783	250.396	0.152316	1.11135	0.374947	0.626487	1
EAOBLBHJ_00333	2	120740..121630	187.258	0.151669	1.11085	0.513124	0.737356	1
murD	8	complement(22765..24153)	211.277	0.151479	1.11071	0.380889	0.630371	1
EAOBLBHJ_02672	27	21479..22213	91.2389	0.151464	1.1107	0.528433	0.746987	1
EAOBLBHJ_01237	8	107674..109038	239.446	0.151434	1.11067	0.415075	0.656827	1
traG_2	9	2218..3969	235.85	0.149918	1.10951	0.36021	0.612048	1
sugC_1	2	78208..79329	197.259	0.14971	1.10935	0.495917	0.722922	1
EAOBLBHJ_00735	5	complement(43615..45066)	287.037	0.149653	1.1093	0.321338	0.578897	1
EAOBLBHJ_00252	2	complement(32736..33095)	141.636	0.149427	1.10913	0.567359	0.773731	1
EAOBLBHJ_03471	50	complement(10776..11048)	65.3358	0.14923	1.10898	0.685022	0.849474	1
EAOBLBHJ_02252	20	complement(55208..55615)	121.004	0.14898	1.10879	0.594963	0.791652	1
EAOBLBHJ_02295	21	18253..18921	190.399	0.148752	1.10861	0.450369	0.685388	1
dxr	34	6114..7277	278.627	0.148412	1.10835	0.394278	0.639896	1
EAOBLBHJ_01204	8	complement(76555..77829)	186.845	0.14837	1.10832	0.420117	0.659628	1
EAOBLBHJ_01936	16	51519..52811	234.498	0.148195	1.10818	0.420189	0.659628	1
menI	37	complement(20962..21360)	179.167	0.148056	1.10808	0.571981	0.777649	1
pdhD_1	9	complement(30570..32264)	240.479	0.148041	1.10806	0.349182	0.605971	1
cbh	6	103100..104179	183.076	0.14795	1.10799	0.457838	0.69158	1
ilvD_1	24	complement(6523..8223)	334.161	0.147636	1.10775	0.430631	0.668923	1
gltP	16	complement(46524..47783)	280.684	0.147613	1.10774	0.409282	0.652724	1
prpD_1	17	80345..81703	268.578	0.146936	1.10722	0.40895	0.652724	1
flK	20	13679..14074	118.742	0.146827	1.10713	0.609586	0.801222	1
EAOBLBHJ_01054	7	62696..63103	149.052	0.146463	1.10685	0.540265	0.754716	1
yeeO_2	5	complement(68952..70316)	282.215	0.145327	1.10598	0.382647	0.631181	1
pckG	8	87994..89757	239.553	0.145271	1.10594	0.328286	0.586162	1
EAOBLBHJ_02175	19	complement(61032..61664)	106.395	0.144755	1.10554	0.556334	0.765337	1
opuBA_2	19	complement(41727..42533)	182.255	0.144659	1.10547	0.513015	0.737356	1
EAOBLBHJ_00610	4	75757..76863	218.429	0.144216	1.10513	0.479416	0.708668	1
prfC	3	complement(108662..110263)	334.915	0.143358	1.10447	0.422567	0.661902	1
cysK1	49	821..1735	281.627	0.143358	1.10447	0.425264	0.664511	1
pstS1	31	complement(19760..20635)	235.527	0.14315	1.10431	0.494991	0.722683	1
eriC	1	complement(1604..2917)	263.072	0.14305	1.10424	0.415422	0.656827	1
cseB_2	31	complement(15820..16488)	253.263	0.143025	1.10422	0.46116	0.694632	1
nifB	9	76605..77411	169.1	0.142478	1.1038	0.480874	0.710233	1
EAOBLBHJ_03361	45	14129..14587	312.322	0.142188	1.10358	0.474969	0.704142	1
murC	47	6174..7547	271.441	0.142096	1.10351	0.442293	0.678603	1
cbbT	7	complement(69357..70220)	294.719	0.141822	1.1033	0.390592	0.636613	1
asnS	31	11225..12619	232.375	0.141562	1.1031	0.439633	0.675395	1
rsxB_1	11	98162..99097	277.769	0.141438	1.103	0.430542	0.668923	1
EAOBLBHJ_00661	4	141639..142409	239.339	0.141406	1.10298	0.517868	0.740457	1
EAOBLBHJ_02113	18	complement(77247..77729)	198.072	0.141149	1.10278	0.517046	0.740457	1
EAOBLBHJ_00224	2	complement(2916..3905)	206.089	0.140917	1.10261	0.478167	0.707703	1
aspS	14	72850..74652	278.222	0.140869	1.10257	0.375416	0.626809	1
EAOBLBHJ_02945	32	22866..24161	368.811	0.140504	1.10229	0.430877	0.668923	1
mepA_10	28	14820..16193	305.193	0.14014	1.10201	0.350159	0.605971	1
EAOBLBHJ_01726	13	83717..84274	207.702	0.140115	1.10199	0.538726	0.753385	1
rpsO	3	complement(42369..42635)	68.9738	0.140075	1.10196	0.684137	0.848841	1
atpF_1	11	21972..22457	171.183	0.140039	1.10194	0.509195	0.73438	1
atoC_4	25	64028..65440	260.452	0.139949	1.10187	0.467809	0.698474	1
dut	3	complement(21872..22321)	162.702	0.13979	1.10174	0.57537	0.779878	1
spoIIIE_1	1	complement(65765..66493)	241.524	0.139709	1.10168	0.513788	0.737715	1
EAOBLBHJ_00389	3	11384..12301	275.562	0.139258	1.10134	0.43198	0.669207	1
ywnA	8	complement(40367..40789)	170.418	0.139181	1.10128	0.537256	0.751782	1
EAOBLBHJ_01008	7	complement(11549..11917)	109.808	0.138992	1.10114	0.628273	0.813927	1
cmk_3	18	complement(14778..15458)	271.232	0.138919	1.10108	0.495644	0.722922	1
cbiM	15	complement(64897..65616)	240.733	0.13831	1.10062	0.51946	0.741966	1
cshA	10	complement(28960..30144)	395.381	0.138175	1.10051	0.448807	0.684758	1
miaB	3	160818..162221	225.727	0.138056	1.10042	0.473605	0.702705	1
ftsA_4	26	19656..21518	247.101	0.138044	1.10041	0.457944	0.69158	1
EAOBLBHJ_01707	13	65166..65399	18.7431	0.137783	1.10021	0.848369	0.942691	1
regX3_2	21	16583..17242	94.0642	0.137746	1.10018	0.591708	0.788712	1
EAOBLBHJ_00313	2	98176..98784	135.862	0.137598	1.10007	0.542348	0.756438	1
dnaC_1	10	complement(55162..56514)	334.643	0.137279	1.09983	0.456135	0.690902	1
ruvC	8	complement(32752..33291)	124.367	0.137125	1.09971	0.609289	0.801128	1
apbE_2	5	complement(88720..89748)	242.577	0.136662	1.09936	0.443588	0.680003	1
degV	12	complement(38046..38912)	275.56	0.136602	1.09931	0.466194	0.697847	1
mtaB	1	complement(12754..14046)	239.349	0.136371	1.09914	0.46605	0.697847	1
eutL_2	27	18590..19243	225.883	0.136303	1.09909	0.600711	0.795144	1
EAOBLBHJ_02788	29	complement(18151..18651)	196.171	0.136287	1.09907	0.504728	0.729668	1
ffh	8	79254..80612	193.137	0.135724	1.09864	0.45418	0.689194	1
carA_4	24	24865..26430	244.9	0.135521	1.09849	0.447875	0.684391	1
ftsH_2	40	26938..29142	299.619	0.135255	1.09829	0.484526	0.713257	1
EAOBLBHJ_02768	29	complement(577..1449)	253.762	0.135071	1.09815	0.516393	0.740143	1
irtA	7	14412..16205	236.339	0.134717	1.09788	0.429076	0.668458	1
thyA1	1	complement(9802..10632)	290.108	0.134129	1.09743	0.485939	0.714156	1
EAOBLBHJ_00377	2	173043..173753	247.903	0.134126	1.09743	0.526096	0.746649	1
EAOBLBHJ_01080	7	complement(87198..88034)	81.1001	0.134107	1.09741	0.579993	0.782858	1
rsxD_2	11	95241..96302	290.29	0.134019	1.09735	0.482333	0.711694	1
nth	4	complement(146279..146917)	148.283	0.133994	1.09733	0.485306	0.713815	1
EAOBLBHJ_01183	8	complement(60108..60989)	250.128	0.13388	1.09724	0.491953	0.719691	1
dapA_2	16	35621..36520	262.059	0.133435	1.0969	0.510003	0.734652	1
pbuG	31	complement(38076..39461)	302.103	0.133399	1.09687	0.381216	0.630371	1
pduL_2	11	65204..65815	248.292	0.133328	1.09682	0.544982	0.757359	1
uxaA	24	complement(43372..44853)	149.348	0.133243	1.09676	0.514497	0.738435	1
metK	15	complement(82818..83999)	274.224	0.133119	1.09666	0.456714	0.691428	1
EAOBLBHJ_03051	35	10374..10595	27.9648	0.133112	1.09666	0.813838	0.924875	1
pmt	15	52717..54666	294.26	0.13307	1.09662	0.519821	0.742185	1
walR_4	36	complement(10474..11160)	217.718	0.132963	1.09654	0.557185	0.765337	1
immR_5	11	84532..84885	100.214	0.132961	1.09654	0.655907	0.830799	1
clpB	11	complement(79168..81798)	275.429	0.132837	1.09645	0.436308	0.672429	1
dnaJ_2	18	complement(4618..5226)	250.128	0.132548	1.09623	0.546821	0.758812	1
yidD	38	17714..17932	25.9867	0.132135	1.09591	0.815663	0.925262	1
mutL	28	complement(54843..55394)	203.628	0.131898	1.09573	0.557296	0.765337	1
EAOBLBHJ_00884	6	37361..38497	303.888	0.131772	1.09564	0.44627	0.683178	1
rbbA	20	complement(50108..51031)	246.136	0.131503	1.09543	0.547699	0.759436	1
EAOBLBHJ_03341	45	6..977	548.862	0.131274	1.09526	0.449857	0.685184	1
EAOBLBHJ_00794	5	99538..100227	126.257	0.131144	1.09516	0.505089	0.729668	1
fbp	7	79892..81886	274.359	0.130577	1.09473	0.500657	0.727076	1
EAOBLBHJ_03399	46	complement(21736..22434)	160.822	0.130347	1.09456	0.535881	0.750655	1
nikA	16	complement(57504..59111)	321.463	0.129998	1.09429	0.467099	0.697984	1
apbC	3	complement(154420..155241)	329.926	0.128562	1.0932	0.53332	0.749467	1
ntpG	61	complement(3971..4285)	274.14	0.128136	1.09288	0.571	0.77691	1
iadA	8	complement(1600..2745)	263.873	0.127816	1.09264	0.469489	0.699514	1
EAOBLBHJ_00547	4	12558..13310	212.034	0.127398	1.09232	0.579777	0.782858	1
mepA_5	10	complement(38796..40142)	200.958	0.125693	1.09103	0.505019	0.729668	1
ysdC_1	8	complement(19645..20643)	272.768	0.124934	1.09046	0.474043	0.703062	1
phoU	31	complement(16501..17145)	225.135	0.124866	1.09041	0.575593	0.779878	1
EAOBLBHJ_01370	10	complement(27292..28203)	295.913	0.124647	1.09024	0.468898	0.69922	1
ribU_2	6	42804..43448	200.24	0.124537	1.09016	0.586435	0.786564	1
EAOBLBHJ_00529	3	166554..167258	334.223	0.124316	1.08999	0.534468	0.750449	1
livF	3	131326..132036	290.301	0.123624	1.08947	0.569897	0.775999	1
alr1	20	complement(64959..66086)	292.697	0.123611	1.08946	0.47036	0.700226	1
srrB_2	12	31639..32190	285.957	0.123479	1.08936	0.603818	0.797174	1
EAOBLBHJ_01998	17	complement(38881..39186)	90.4248	0.123431	1.08932	0.717582	0.86577	1
rplI	10	complement(56676..57122)	234.841	0.123182	1.08913	0.631723	0.816268	1
ligA	8	complement(14917..16917)	192.495	0.123078	1.08906	0.464141	0.697711	1
glyQS	14	88152..89585	235.794	0.122921	1.08894	0.454233	0.689194	1
mdh_2	15	complement(18209..19375)	272.967	0.122299	1.08847	0.520984	0.742984	1
gbh	4	49600..50526	224.017	0.122169	1.08837	0.575235	0.779878	1
feoB_4	37	14342..16801	306.064	0.121643	1.08797	0.472983	0.702358	1
EAOBLBHJ_03505	53	complement(2362..3018)	123.104	0.121581	1.08793	0.573006	0.778698	1
EAOBLBHJ_02316	21	47920..48267	81.3114	0.121456	1.08783	0.713796	0.863881	1
sigL	41	complement(6555..7046)	227.598	0.121085	1.08755	0.581409	0.783374	1
EAOBLBHJ_03222	40	complement(12231..13439)	334.743	0.121072	1.08754	0.418101	0.65853	1
EAOBLBHJ_00228	2	complement(5920..6711)	247.685	0.120028	1.08676	0.514845	0.738637	1
EAOBLBHJ_02577	25	56014..57357	357.492	0.119864	1.08663	0.527717	0.746865	1
ilvH	11	complement(90973..91530)	269.496	0.119801	1.08658	0.587925	0.786564	1
iscS_3	59	complement(3019..4215)	291.511	0.11978	1.08657	0.494096	0.721672	1
EAOBLBHJ_02813	29	complement(38319..39689)	173.622	0.119525	1.08638	0.551239	0.762527	1
mobA_2	14	43715..44254	204.43	0.119473	1.08634	0.555906	0.765337	1
gcvH	25	12839..13219	159.71	0.119264	1.08618	0.62431	0.810988	1
mtaD	41	10256..11557	369.987	0.119102	1.08606	0.509418	0.734404	1
EAOBLBHJ_02546	25	complement(19328..20206)	238.074	0.1183	1.08545	0.586683	0.786564	1
EAOBLBHJ_03045	35	complement(2934..3782)	252.739	0.118296	1.08545	0.579654	0.782858	1
rplD	1	complement(118810..119430)	170.504	0.117706	1.08501	0.622473	0.810673	1
EAOBLBHJ_02050	18	complement(15455..16702)	197.952	0.117679	1.08499	0.503847	0.729639	1
EAOBLBHJ_02775	29	complement(9566..9901)	106.458	0.117181	1.08461	0.698794	0.857217	1
glgD	15	39076..40191	305.837	0.117036	1.0845	0.51075	0.73543	1
leuB_2	46	complement(6538..7617)	228.433	0.116879	1.08439	0.503518	0.729639	1
metN_2	59	complement(1438..2442)	329.548	0.11678	1.08431	0.485702	0.714102	1
rocR_3	22	complement(48664..50016)	214.493	0.115873	1.08363	0.503179	0.729639	1
EAOBLBHJ_01190	8	complement(65152..65685)	136.634	0.114261	1.08242	0.626356	0.812755	1
trxB_2	8	complement(40786..41730)	260.657	0.114213	1.08238	0.515971	0.739953	1
pyrF	4	157524..158450	199.659	0.113949	1.08219	0.578574	0.782428	1
EAOBLBHJ_02369	22	29058..30257	308.456	0.113348	1.08174	0.529054	0.747271	1
adhE_4	27	13181..14272	220.607	0.113121	1.08157	0.584394	0.785818	1
EAOBLBHJ_02106	18	complement(71397..71750)	50.8461	0.112801	1.08133	0.747642	0.885523	1
EAOBLBHJ_03274	42	complement(6320..7129)	308.896	0.11245	1.08106	0.523236	0.744976	1
eutB_2	16	61859..63226	290.327	0.1124	1.08103	0.452119	0.687268	1
EAOBLBHJ_03140	38	1546..2823	215.603	0.112092	1.08079	0.523287	0.744976	1
yngG	7	93534..94460	250.874	0.112052	1.08076	0.548113	0.759715	1
cat1_2	54	complement(8560..9999)	271.676	0.111845	1.08061	0.466295	0.697847	1
rplL	6	70121..70495	125.64	0.111588	1.08042	0.73173	0.874856	1
sufS_1	18	complement(8824..9948)	233.438	0.1112	1.08013	0.53491	0.750518	1
EAOBLBHJ_03295	43	3850..5025	190.398	0.110422	1.07954	0.603364	0.79687	1
rsgA_2	46	complement(14942..15823)	185.176	0.110236	1.0794	0.616775	0.807677	1
rph	22	complement(3613..4329)	268.903	0.110234	1.0794	0.565837	0.772247	1
EAOBLBHJ_00063	1	complement(54114..54737)	180.682	0.110224	1.0794	0.591955	0.788712	1
EAOBLBHJ_03592	66	531..1379	572.902	0.110039	1.07926	0.468222	0.698798	1
gph_2	3	complement(110385..111032)	361.883	0.109345	1.07874	0.585753	0.786564	1
EAOBLBHJ_02807	29	33292..33762	186.128	0.108962	1.07845	0.586513	0.786564	1
norM_2	38	22366..23727	250.367	0.108806	1.07834	0.539524	0.753977	1
cmk_2	5	41511..42113	212.894	0.108577	1.07816	0.582425	0.784059	1
pduL_1	4	29042..29701	224.553	0.108299	1.07796	0.623292	0.810805	1
pduE	4	25278..25793	139.899	0.108206	1.07789	0.678737	0.844682	1
EAOBLBHJ_01976	17	complement(13704..14162)	241.772	0.108077	1.07779	0.663484	0.834411	1
cdd	5	complement(84622..85017)	198.369	0.108046	1.07777	0.632547	0.816439	1
phaJ_4	32	complement(6478..6894)	248.675	0.107855	1.07763	0.659648	0.832353	1
ycdX	35	15242..15973	256.456	0.107523	1.07738	0.579291	0.782858	1
traC	2	complement(6708..8543)	270.068	0.107499	1.07736	0.495967	0.722922	1
tcyB_1	15	complement(32671..33318)	260.098	0.107301	1.07721	0.564148	0.771421	1
EAOBLBHJ_02466	23	62804..65194	265.164	0.106892	1.07691	0.547487	0.759436	1
polC	34	9446..13606	262.13	0.106791	1.07683	0.564413	0.771487	1
mepA_13	35	11251..12582	315.487	0.106269	1.07644	0.49967	0.726142	1
EAOBLBHJ_02209	20	15333..16088	185.464	0.10584	1.07612	0.601041	0.795279	1
uxaB	24	complement(44850..46304)	261.975	0.105545	1.0759	0.525186	0.746289	1
EAOBLBHJ_03172	38	28765..29676	275.546	0.105503	1.07587	0.527955	0.746865	1
apeA	20	complement(27980..29386)	276.317	0.105348	1.07575	0.509844	0.734652	1
EAOBLBHJ_03050	35	9077..10381	247.563	0.104282	1.07496	0.556499	0.765337	1
yerB	6	29593..30678	213.792	0.103826	1.07462	0.601527	0.795626	1
EAOBLBHJ_02322	21	53055..53345	67.6148	0.103716	1.07454	0.756221	0.890349	1
cssS	11	14603..15634	258.42	0.103294	1.07422	0.557332	0.765337	1
EAOBLBHJ_02328	21	59571..60680	248.155	0.103246	1.07419	0.558195	0.765935	1
EAOBLBHJ_01462	11	33678..34211	164.464	0.103236	1.07418	0.631816	0.816268	1
aaaT_1	8	83545..84054	192.385	0.102511	1.07364	0.605508	0.798221	1
EAOBLBHJ_01013	7	16222..17973	231.101	0.102193	1.0734	0.562788	0.769857	1
tdk	23	complement(14614..15183)	211.195	0.102039	1.07329	0.620408	0.810654	1
EAOBLBHJ_03569	59	complement(5577..7100)	288.74	0.101987	1.07325	0.596856	0.792177	1
glmU	14	complement(22976..24169)	259.811	0.101834	1.07314	0.590418	0.787963	1
cpdB	26	44449..46575	418.674	0.101742	1.07307	0.568871	0.775198	1
kdpD	42	complement(19146..21854)	291.713	0.101569	1.07294	0.555591	0.765337	1
xre_4	6	6966..7763	170.816	0.101357	1.07278	0.620003	0.810494	1
eutC_3	27	17386..18261	258.825	0.10126	1.07271	0.650901	0.827627	1
larB	11	34966..35727	254.173	0.101206	1.07267	0.651498	0.827627	1
fieF	31	31843..33018	162.879	0.10082	1.07238	0.614941	0.805879	1
hemN_2	23	complement(10474..11673)	233.758	0.0994116	1.07134	0.622359	0.810673	1
EAOBLBHJ_03400	46	complement(22448..23539)	187.305	0.0993264	1.07127	0.651774	0.827627	1
sipT_2	41	complement(24959..25522)	279.993	0.0986784	1.07079	0.662958	0.834384	1
EAOBLBHJ_01092	7	99738..100850	171.289	0.0979447	1.07025	0.60732	0.799129	1
yscN	12	complement(104144..105367)	179.888	0.0977059	1.07007	0.655568	0.830799	1
ydjG	1	complement(95606..96745)	280.21	0.0976536	1.07003	0.588306	0.786564	1
dpaB	27	58891..59481	239.373	0.0976091	1.07	0.636805	0.81944	1
nrdG_1	7	90420..90938	226.233	0.0975798	1.06998	0.637159	0.819599	1
EAOBLBHJ_03244	41	7233..8759	346.702	0.09718	1.06968	0.586011	0.786564	1
hisC	4	55329..56384	218.458	0.0966825	1.06931	0.623651	0.810805	1
EAOBLBHJ_02875	31	9286..9684	215.449	0.0966318	1.06927	0.649024	0.827384	1
panT	14	83130..83819	363.327	0.0965748	1.06923	0.579986	0.782858	1
EAOBLBHJ_02676	27	23389..24480	324.271	0.0962512	1.06899	0.610035	0.801515	1
EAOBLBHJ_02039	18	complement(6092..6520)	124.68	0.096091	1.06887	0.709965	0.862638	1
clpC_1	6	25617..28160	203.319	0.0960037	1.06881	0.581476	0.783374	1
uxaC	24	complement(40857..42287)	305.884	0.0958356	1.06868	0.583773	0.785577	1
rsrIM	18	complement(77822..78607)	182.22	0.0957475	1.06862	0.661831	0.83326	1
udk_1	3	complement(155461..156405)	350.405	0.0948023	1.06792	0.588372	0.786564	1
ldh	2	121721..122665	266.912	0.0946667	1.06782	0.57319	0.778698	1
EAOBLBHJ_00242	2	complement(24766..25419)	174.991	0.0945169	1.06771	0.642474	0.822571	1
EAOBLBHJ_00053	1	complement(45433..45924)	149.586	0.0944741	1.06768	0.686687	0.850412	1
EAOBLBHJ_00058	1	complement(48452..48853)	205.738	0.0943327	1.06757	0.660172	0.832353	1
rplB	1	complement(117662..118495)	289.236	0.094104	1.0674	0.643157	0.823149	1
EAOBLBHJ_01220	8	89876..90616	255.171	0.0940948	1.0674	0.632738	0.816439	1
EAOBLBHJ_01845	15	complement(31441..31797)	118.04	0.0939403	1.06728	0.749823	0.886716	1
frlC_1	24	complement(36869..37708)	225.519	0.0933706	1.06686	0.625351	0.811747	1
EAOBLBHJ_02251	20	complement(54712..55224)	306.675	0.0933658	1.06686	0.674136	0.842714	1
EAOBLBHJ_00571	4	35450..36364	154.852	0.0931749	1.06672	0.635585	0.818462	1
arcC1	43	complement(16534..17475)	309.736	0.0930082	1.06659	0.571323	0.777052	1
EAOBLBHJ_02438	23	complement(32827..33396)	200.679	0.0927933	1.06643	0.675891	0.84288	1
EAOBLBHJ_02571	25	47790..48455	243.17	0.0919264	1.06579	0.658486	0.831966	1
ychF	28	complement(8093..9202)	306.659	0.0917804	1.06568	0.596072	0.792177	1
vatD	2	45668..46297	175.256	0.0909062	1.06504	0.658691	0.831966	1
EAOBLBHJ_01249	9	68..442	162.042	0.0902744	1.06457	0.690197	0.851498	1
mecI_2	12	79396..79761	169.578	0.0900891	1.06444	0.69264	0.853625	1
EAOBLBHJ_00075	1	complement(63204..63392)	12.3399	0.0898181	1.06424	0.921172	0.967858	1
recN	8	complement(53886..55589)	214.52	0.0895239	1.06402	0.615723	0.806606	1
purB	46	complement(1541..2977)	265.22	0.0893984	1.06393	0.590971	0.788109	1
EAOBLBHJ_01153	8	complement(30519..30983)	155.38	0.0893745	1.06391	0.699486	0.857606	1
EAOBLBHJ_00117	1	91104..91955	264.272	0.0892642	1.06383	0.675435	0.84288	1
carA_2	7	complement(59325..60425)	210.68	0.0890241	1.06365	0.623785	0.810805	1
asrA	26	complement(29431..30468)	198.703	0.08883	1.06351	0.681184	0.847135	1
EAOBLBHJ_01932	16	complement(46097..46465)	182.023	0.0886936	1.06341	0.732889	0.875311	1
fabG_3	9	complement(35624..36361)	189.332	0.0885794	1.06332	0.646815	0.825751	1
rnpA	38	17366..17713	173.668	0.0885603	1.06331	0.704483	0.860766	1
EAOBLBHJ_02770	29	complement(2597..3487)	281.037	0.0884046	1.06319	0.581371	0.783374	1
EAOBLBHJ_00484	3	complement(118345..118731)	215.544	0.0881556	1.06301	0.689922	0.851498	1
ettA_2	20	complement(33712..35613)	216.728	0.0879007	1.06282	0.561094	0.768427	1
EAOBLBHJ_03419	47	13842..14516	221.079	0.0873033	1.06238	0.710709	0.862638	1
EAOBLBHJ_03271	42	complement(1084..4947)	388.729	0.0870494	1.0622	0.640222	0.822053	1
EAOBLBHJ_00481	3	115624..115818	16.5989	0.0870034	1.06216	0.902878	0.961808	1
aroF_2	49	6000..7016	320.955	0.08691	1.06209	0.605795	0.798304	1
cysE	2	47951..48649	205.694	0.0868535	1.06205	0.661579	0.833238	1
EAOBLBHJ_02537	25	10607..10816	14.5801	0.0867078	1.06194	0.897338	0.960726	1
pduV_1	3	complement(61501..62016)	212.273	0.0864093	1.06172	0.687372	0.850668	1
rbgA	18	complement(34555..35439)	171.563	0.0860593	1.06147	0.70932	0.862305	1
EAOBLBHJ_03371	45	21523..22278	455.803	0.0857394	1.06123	0.620637	0.810655	1
cwlC	4	complement(77756..79294)	160.093	0.0852804	1.06089	0.629162	0.814317	1
immR_9	43	15944..16492	205.938	0.0848282	1.06056	0.667601	0.838448	1
eutC_2	16	63243..64121	290.645	0.0848069	1.06055	0.635898	0.818569	1
serS	14	64835..66136	354.488	0.0847036	1.06047	0.632587	0.816439	1
EAOBLBHJ_03027	34	23004..23162	12.7987	0.084632	1.06042	0.921775	0.967858	1
EAOBLBHJ_01788	14	complement(56151..57395)	282.998	0.084573	1.06037	0.63303	0.816439	1
yicI_1	2	75373..77373	255.006	0.0845409	1.06035	0.647771	0.826378	1
pgcA	11	complement(41642..43369)	244.043	0.0845157	1.06033	0.613712	0.804564	1
EAOBLBHJ_00013	1	15190..15459	72.0771	0.0844489	1.06028	0.805451	0.920225	1
def1	46	complement(24615..25106)	200.491	0.0844264	1.06027	0.70213	0.859297	1
rpsD	1	complement(105994..106596)	293.865	0.0843343	1.0602	0.716086	0.864917	1
EAOBLBHJ_02692	27	complement(39477..40268)	301.082	0.0842026	1.0601	0.683537	0.848578	1
fhs	8	93089..94765	215.011	0.0840982	1.06002	0.642448	0.822571	1
EAOBLBHJ_02068	18	complement(33586..33957)	43.4923	0.0837423	1.05976	0.826004	0.931808	1
EAOBLBHJ_02210	20	16092..17279	225.228	0.0836319	1.05968	0.641869	0.822571	1
comEA	36	complement(11157..11573)	45.2384	0.0834752	1.05957	0.802857	0.919086	1
EAOBLBHJ_02281	21	6548..6985	177.122	0.0834394	1.05954	0.713696	0.863881	1
gltX_1	4	complement(136716..138200)	212.203	0.0833245	1.05946	0.649561	0.827626	1
acoR	9	complement(40367..42337)	264.464	0.0823721	1.05876	0.642358	0.822571	1
asd	8	48123..49208	201.678	0.0822603	1.05868	0.696326	0.85523	1
hpnP	31	complement(30229..31662)	242.46	0.0817451	1.0583	0.639022	0.821402	1
EAOBLBHJ_00461	3	92003..92815	265.962	0.0816698	1.05824	0.699897	0.857814	1
EAOBLBHJ_00672	4	149068..150339	182.757	0.0816167	1.0582	0.655901	0.830799	1
gsiD_3	16	complement(55455..56291)	168.407	0.0814129	1.05805	0.683354	0.848578	1
plsY_2	29	complement(36243..36968)	185.106	0.0812467	1.05793	0.70867	0.862305	1
EAOBLBHJ_03005	33	38842..39828	217.853	0.0812172	1.05791	0.695461	0.855028	1
yfkN_2	10	34773..36953	346.465	0.0811377	1.05785	0.650211	0.827627	1
EAOBLBHJ_00051	1	complement(43661..45085)	284.54	0.081002	1.05775	0.581903	0.783654	1
EAOBLBHJ_02769	29	complement(1446..2594)	186.176	0.0809306	1.0577	0.670158	0.83929	1
ctc_1	16	10508..14119	335.396	0.0807854	1.05759	0.658697	0.831966	1
znuC_1	4	83695..84480	183.419	0.0805893	1.05745	0.689663	0.851498	1
EAOBLBHJ_03046	35	complement(3779..4393)	56.1568	0.0802499	1.0572	0.797441	0.915128	1
dpaL	43	complement(20968..22182)	261.482	0.080167	1.05714	0.647697	0.826378	1
sigE_3	12	complement(63666..64226)	199.27	0.0800049	1.05702	0.724956	0.870534	1
EAOBLBHJ_01369	10	complement(26381..27259)	253.617	0.0798487	1.05691	0.70823	0.862305	1
mepA_6	11	83074..84471	237.631	0.0796645	1.05677	0.631569	0.816268	1
EAOBLBHJ_02545	25	17891..19303	274.097	0.0793263	1.05652	0.606788	0.798724	1
EAOBLBHJ_01896	15	complement(85558..86520)	239.898	0.0791176	1.05637	0.687362	0.850668	1
EAOBLBHJ_00062	1	complement(52151..54124)	308.381	0.0789366	1.05624	0.674313	0.842714	1
EAOBLBHJ_03602	72	complement(249..968)	500.747	0.0786584	1.05604	0.654387	0.82976	1
EAOBLBHJ_02785	29	complement(16967..17146)	5.52748	0.078451	1.05588	0.944882	0.977312	1
EAOBLBHJ_01695	13	57955..58104	6.93364	0.0784153	1.05586	0.942924	0.975835	1
ribF_2	50	complement(3600..4508)	267.449	0.0780264	1.05557	0.656918	0.831235	1
gltB_2	2	168644..170116	238.608	0.0780088	1.05556	0.660366	0.832353	1
hisG	4	58038..58655	169.796	0.0777318	1.05536	0.75373	0.888593	1
dgt_2	17	72435..73913	280.63	0.0774335	1.05514	0.606401	0.798618	1
rsmG	14	67208..67918	244.409	0.0773178	1.05505	0.696002	0.85523	1
EAOBLBHJ_02485	24	18597..19955	257.377	0.0770583	1.05486	0.667198	0.838238	1
EAOBLBHJ_03605	77	complement(223..984)	307.712	0.0770524	1.05486	0.709378	0.862305	1
abgB	4	48416..49609	202.998	0.0769455	1.05478	0.668906	0.838524	1
EAOBLBHJ_01435	11	complement(4995..5414)	214.92	0.0764505	1.05442	0.689951	0.851498	1
rplP	1	complement(115712..116146)	224.097	0.0761443	1.0542	0.734398	0.875666	1
EAOBLBHJ_01127	8	complement(4234..6546)	290.657	0.0760344	1.05412	0.68183	0.847346	1
traG_1	4	2553..3983	202.646	0.0756116	1.05381	0.668303	0.838524	1
infB	50	complement(7811..10150)	258.762	0.0753366	1.05361	0.693435	0.854308	1
mntR_2	15	complement(183..620)	169.294	0.0751503	1.05347	0.738579	0.879472	1
arlR_1	20	11664..12347	187.542	0.0746973	1.05314	0.731715	0.874856	1
EAOBLBHJ_00792	5	complement(98349..99095)	265.587	0.0743821	1.05291	0.709015	0.862305	1
gdh	5	complement(38162..39517)	197.682	0.0740241	1.05265	0.668618	0.838524	1
hndB	12	32195..32563	159.317	0.0738875	1.05255	0.761003	0.893436	1
EAOBLBHJ_03573	60	complement(2956..3534)	222.465	0.0738777	1.05254	0.732648	0.875311	1
EAOBLBHJ_01238	8	109051..109887	254.091	0.073831	1.05251	0.708728	0.862305	1
EAOBLBHJ_01418	10	complement(82160..82450)	85.3144	0.0737826	1.05247	0.850531	0.943093	1
murF	20	complement(36729..38120)	255.175	0.073278	1.0521	0.694066	0.854784	1
spoIVA	46	complement(10773..12251)	286.575	0.0731779	1.05203	0.66004	0.832353	1
kamA	26	38464..39717	281.924	0.0729791	1.05189	0.681603	0.847346	1
oppC_1	9	complement(99928..100866)	237.545	0.0724716	1.05152	0.748815	0.886322	1
sigV_1	3	complement(55947..56432)	187.086	0.0721398	1.05127	0.706845	0.861409	1
pspE_1	7	complement(85104..85415)	80.3671	0.0721121	1.05125	0.837085	0.938887	1
EAOBLBHJ_03502	52	complement(12354..13031)	121.442	0.0719063	1.0511	0.741656	0.881367	1
EAOBLBHJ_03472	50	complement(11281..11493)	62.6546	0.0715674	1.05086	0.84272	0.940227	1
EAOBLBHJ_01982	17	complement(18242..18586)	71.3224	0.0708989	1.05037	0.856054	0.946564	1
dacC	36	11664..13061	246.387	0.0703563	1.04998	0.690453	0.851518	1
cprA	35	complement(22401..23603)	261.488	0.070341	1.04996	0.715651	0.864907	1
appA_2	9	complement(70472..72148)	255.071	0.0701187	1.0498	0.684226	0.848841	1
yeeO_4	26	59090..60409	267.559	0.0699625	1.04969	0.688509	0.851498	1
lepA	14	complement(75415..77223)	281.593	0.0698851	1.04963	0.689382	0.851498	1
phy	25	complement(63027..63830)	227.063	0.0694285	1.0493	0.74909	0.886353	1
EAOBLBHJ_00176	1	complement(135988..138297)	313.892	0.0693691	1.04926	0.702732	0.859512	1
walK_1	8	105900..107687	230.764	0.0690799	1.04905	0.6782	0.844605	1
pduD	4	24598..25260	156.62	0.0684351	1.04858	0.771864	0.898656	1
tdcB	53	3155..4375	221.286	0.0682378	1.04844	0.694542	0.854784	1
patB_2	16	complement(47818..48987)	314.445	0.0681541	1.04837	0.718922	0.866098	1
por_1	3	complement(139531..143166)	410.315	0.0678271	1.04814	0.719129	0.866098	1
EAOBLBHJ_01734	13	92224..94227	246.892	0.0675221	1.04792	0.707362	0.861621	1
EAOBLBHJ_01741	14	complement(7710..8774)	334.982	0.0665398	1.0472	0.727285	0.872448	1
carA_1	3	71142..72758	254.664	0.0660961	1.04688	0.720044	0.866098	1
EAOBLBHJ_00046	1	complement(37304..38632)	341.597	0.0658225	1.04668	0.711903	0.863016	1
EAOBLBHJ_03494	52	complement(3416..4396)	209.486	0.0657246	1.04661	0.757072	0.890828	1
EAOBLBHJ_00495	3	127086..128300	313.477	0.0656745	1.04657	0.715151	0.864788	1
ntpK_2	39	complement(347..841)	278.371	0.0651887	1.04622	0.755361	0.889925	1
yxlF_1	5	complement(45926..46909)	182.03	0.0651424	1.04619	0.770813	0.898656	1
uvrB	47	14809..16770	226.978	0.0647171	1.04588	0.713959	0.863881	1
liaR	10	complement(5320..5997)	286.554	0.0646371	1.04582	0.759551	0.892792	1
clpP_1	1	complement(48855..50111)	279.219	0.0645	1.04572	0.716146	0.864917	1
EAOBLBHJ_02896	31	complement(25612..25992)	164.955	0.0642076	1.04551	0.778038	0.903537	1
gsiD_4	26	66855..67715	280.736	0.0640225	1.04538	0.720022	0.866098	1
dapE	43	complement(19333..20745)	249.763	0.0639768	1.04534	0.711309	0.862638	1
EAOBLBHJ_01735	14	complement(170..1255)	184.085	0.0639055	1.04529	0.751023	0.887459	1
cas1	6	15694..16689	207.573	0.0638963	1.04528	0.757807	0.891331	1
EAOBLBHJ_02016	17	complement(59588..60388)	270.075	0.0637666	1.04519	0.761156	0.893436	1
hup	41	14226..14501	129.312	0.0633873	1.04492	0.831903	0.935497	1
sigW_5	20	complement(26595..27110)	207.766	0.0631871	1.04477	0.749895	0.886716	1
yisK	18	complement(22966..23733)	125.324	0.0627875	1.04448	0.751328	0.887525	1
EAOBLBHJ_02009	17	complement(51599..52507)	272.758	0.0627425	1.04445	0.718522	0.866098	1
EAOBLBHJ_01626	12	complement(95174..95536)	153.807	0.0625604	1.04432	0.826689	0.932168	1
EAOBLBHJ_02975	33	9693..10196	208.203	0.0623618	1.04417	0.788282	0.908849	1
der	29	complement(36971..38296)	285.93	0.0621944	1.04405	0.721927	0.867775	1
EAOBLBHJ_02752	28	complement(39301..39885)	353.722	0.0620193	1.04393	0.762619	0.89433	1
EAOBLBHJ_02801	29	complement(27374..27637)	59.0335	0.0617885	1.04376	0.869513	0.953249	1
EAOBLBHJ_01732	13	90101..90520	215.617	0.0614993	1.04355	0.771493	0.898656	1
EAOBLBHJ_01985	17	complement(20593..21483)	269.953	0.0613674	1.04345	0.740096	0.880396	1
rpsK	1	complement(106615..107016)	211.713	0.0608649	1.04309	0.770512	0.898656	1
atpC_1	11	26825..27232	195.823	0.0607686	1.04302	0.807494	0.920558	1
sigE_7	39	21421..21909	263.643	0.0601178	1.04255	0.782632	0.905563	1
EAOBLBHJ_01429	10	complement(99914..100621)	263	0.0601008	1.04254	0.765449	0.896468	1
cwlH_1	1	complement(28394..29851)	292.691	0.0599474	1.04243	0.733668	0.875382	1
cseB_1	14	complement(14295..14984)	102.269	0.0593302	1.04198	0.81604	0.925262	1
yfbR_1	1	14562..15146	157.212	0.0592386	1.04192	0.763158	0.894667	1
coaX_1	4	144061..144834	251.536	0.0589906	1.04174	0.766351	0.896638	1
dnaG_3	9	1165..2088	289.585	0.0586957	1.04152	0.740493	0.880573	1
EAOBLBHJ_00071	1	complement(60429..60635)	38.6051	0.0586956	1.04152	0.905143	0.962205	1
hcp	6	109175..110791	183.527	0.0586365	1.04148	0.739231	0.87966	1
blaI_3	25	complement(50909..51298)	210.211	0.0584882	1.04137	0.781554	0.905141	1
pduA_4	11	63753..64037	67.6697	0.0581533	1.04113	0.856946	0.946564	1
EAOBLBHJ_03183	39	complement(6271..6528)	74.1245	0.0580994	1.04109	0.855292	0.946564	1
hcaR	48	complement(6861..7769)	204.859	0.0579688	1.041	0.771673	0.898656	1
ilvD_2	56	2330..4021	305.687	0.0579169	1.04096	0.731892	0.874856	1
flr_1	2	112504..113010	206.155	0.0575966	1.04073	0.810014	0.923135	1
EAOBLBHJ_00876	6	complement(30896..31729)	162.697	0.0573415	1.04055	0.776857	0.903287	1
ysdC_6	40	complement(18566..19606)	354.796	0.0560399	1.03961	0.762156	0.894082	1
EAOBLBHJ_00381	3	1020..1736	272.56	0.0559113	1.03952	0.772463	0.899059	1
hexR_2	26	63066..63938	206.928	0.0557429	1.03939	0.78102	0.904875	1
sigM_2	5	39789..40274	171.265	0.0548845	1.03878	0.790478	0.910496	1
punA	41	9416..10243	207.769	0.054744	1.03867	0.795839	0.91505	1
bcrC	6	complement(70558..71112)	238.971	0.054212	1.03829	0.78187	0.905141	1
EAOBLBHJ_01003	7	8056..8340	71.9891	0.0541932	1.03828	0.869036	0.953249	1
EAOBLBHJ_02774	29	complement(8928..9566)	241.175	0.0534479	1.03774	0.820375	0.92815	1
mrdA	3	complement(17381..19570)	370.887	0.0534252	1.03773	0.769743	0.898539	1
EAOBLBHJ_01917	16	29336..30646	284.176	0.0531856	1.03755	0.760869	0.893436	1
htpG	16	1876..3798	327.362	0.0529491	1.03738	0.7718	0.898656	1
acpP_2	22	complement(11126..11359)	27.7686	0.0529302	1.03737	0.922267	0.967858	1
EAOBLBHJ_00656	4	complement(136140..136685)	116.915	0.0526373	1.03716	0.83101	0.935084	1
dhaS_3	41	complement(2566..3156)	268.397	0.0522193	1.03686	0.815862	0.925262	1
phaJ_3	25	57392..57802	240.14	0.0520742	1.03675	0.813163	0.924875	1
rutG	58	complement(6746..8146)	262.119	0.0517675	1.03653	0.766241	0.896638	1
pezA	1	complement(144229..144444)	14.6669	0.051509	1.03635	0.942421	0.975835	1
bmrR_1	5	complement(130607..131434)	152.083	0.0510065	1.03599	0.799921	0.916329	1
eno	1	complement(81738..83039)	339.053	0.0504782	1.03561	0.786117	0.907459	1
EAOBLBHJ_01708	13	65418..66899	204.626	0.0493518	1.0348	0.820532	0.92815	1
EAOBLBHJ_00653	4	132904..133311	94.6555	0.0491949	1.03469	0.866631	0.952018	1
cpdA_1	6	35404..37275	293.655	0.0489327	1.0345	0.79735	0.915128	1
immR_6	14	complement(31191..31397)	19.8933	0.0488547	1.03444	0.940015	0.97481	1
EAOBLBHJ_03092	36	20055..20567	247.462	0.0485455	1.03422	0.818364	0.926715	1
buk2_2	19	complement(12036..13127)	242.366	0.0483335	1.03407	0.785577	0.907392	1
yigL	28	complement(42315..43133)	199.728	0.0477691	1.03367	0.81388	0.924875	1
EAOBLBHJ_01196	8	complement(68405..69322)	120.974	0.0475523	1.03351	0.812372	0.924875	1
EAOBLBHJ_00426	3	complement(56535..57008)	211.631	0.0472673	1.03331	0.839603	0.938903	1
relA	40	complement(13902..16124)	313.731	0.0468413	1.033	0.786311	0.907459	1
EAOBLBHJ_02407	22	complement(72051..72548)	146.703	0.0467638	1.03295	0.84781	0.942691	1
EAOBLBHJ_01000	7	complement(6251..6688)	131.179	0.0467393	1.03293	0.847457	0.942691	1
ddl	20	complement(38137..39186)	280.133	0.0462513	1.03258	0.796019	0.91505	1
sdhB	1	complement(156..824)	78.5867	0.0459337	1.03235	0.873213	0.954236	1
php	39	23096..24049	311.504	0.0458449	1.03229	0.806895	0.920558	1
EAOBLBHJ_00738	5	complement(47301..47588)	69.9031	0.0458388	1.03228	0.897846	0.960726	1
bltD_1	3	complement(153784..154347)	273.025	0.0457869	1.03225	0.849262	0.943093	1
cwlH_3	10	complement(49877..50506)	287.923	0.0455898	1.03211	0.839641	0.938903	1
EAOBLBHJ_03568	59	4393..5529	291.532	0.0451907	1.03182	0.799488	0.916329	1
xre_7	12	complement(47535..47765)	15.0004	0.0451312	1.03178	0.952978	0.97997	1
asrB	26	complement(28623..29414)	255.64	0.044959	1.03165	0.839848	0.938903	1
EAOBLBHJ_03171	38	28313..28768	199.668	0.044877	1.0316	0.813571	0.924875	1
EAOBLBHJ_00941	6	92571..93152	236	0.0446919	1.03146	0.821067	0.928299	1
EAOBLBHJ_02105	18	complement(70486..71262)	190.13	0.0442344	1.03114	0.872424	0.954236	1
rplF	1	complement(112650..113198)	280.333	0.043772	1.03081	0.8474	0.942691	1
EAOBLBHJ_00822	5	complement(125504..126082)	211.234	0.0436156	1.03069	0.827465	0.932273	1
lgt_1	6	complement(115082..115921)	95.8077	0.0433535	1.03051	0.838084	0.938887	1
EAOBLBHJ_00356	2	145795..146196	146.757	0.0433136	1.03048	0.853023	0.945206	1
EAOBLBHJ_01102	7	108360..108683	84.9674	0.0424754	1.02988	0.908049	0.962992	1
gsiC_5	26	65902..66840	284.321	0.0420983	1.02961	0.804627	0.919943	1
macB_2	20	complement(7749..8930)	267.376	0.0418396	1.02943	0.811516	0.924551	1
EAOBLBHJ_00243	2	complement(25434..26168)	290.777	0.0411219	1.02891	0.843244	0.940227	1
purM	6	155..1195	217.575	0.041061	1.02887	0.835129	0.937346	1
pgi_1	1	17575..18903	251.26	0.0406435	1.02857	0.81452	0.925262	1
EAOBLBHJ_00049	1	complement(42617..43072)	168.733	0.0406271	1.02856	0.85567	0.946564	1
EAOBLBHJ_01743	14	10754..11482	328.472	0.0400297	1.02813	0.843009	0.940227	1
EAOBLBHJ_01216	8	85774..86202	108.917	0.0399065	1.02805	0.886611	0.960629	1
vanY	29	49539..50264	137.398	0.0397783	1.02796	0.871091	0.953937	1
EAOBLBHJ_02634	26	48640..49077	164.399	0.0390995	1.02747	0.864742	0.951771	1
greA_1	7	64555..65058	186.688	0.0390937	1.02747	0.844115	0.940608	1
crp_2	46	9477..10100	164.152	0.0389622	1.02737	0.870842	0.953937	1
rlmH	11	complement(43487..43975)	161.865	0.0387046	1.02719	0.864833	0.951771	1
yclQ_1	2	147901..148308	133.4	0.0383188	1.02692	0.888768	0.960629	1
EAOBLBHJ_01028	7	complement(33787..34122)	65.3914	0.0379885	1.02668	0.916408	0.965537	1
mvaA	24	complement(56363..57625)	233.008	0.0378461	1.02658	0.8319	0.935497	1
EAOBLBHJ_02265	20	66297..66692	143.497	0.0376408	1.02643	0.896414	0.960726	1
EAOBLBHJ_02141	19	complement(26071..28023)	298.623	0.037585	1.02639	0.854803	0.946564	1
xerD_3	8	complement(33398..34276)	244.819	0.0371839	1.02611	0.857175	0.946564	1
walR_1	2	36886..37572	219.587	0.0368821	1.02589	0.869659	0.953249	1
pstC	31	complement(18808..19674)	306.563	0.0366919	1.02576	0.830946	0.935084	1
dapA_3	56	4054..4959	325.105	0.0361898	1.0254	0.837981	0.938887	1
EAOBLBHJ_02235	20	complement(39820..41112)	184.503	0.0357436	1.02509	0.849595	0.943093	1
fchA	8	94831..95448	211.267	0.0354737	1.02489	0.85707	0.946564	1
EAOBLBHJ_00081	1	complement(67019..67201)	12.5123	0.0352982	1.02477	0.962623	0.982523	1
EAOBLBHJ_02593	26	3012..3476	220.439	0.0352945	1.02477	0.892003	0.960629	1
EAOBLBHJ_00776	5	complement(87779..88294)	164.294	0.0350205	1.02457	0.861125	0.949431	1
bmrR_2	7	complement(108833..109651)	254.68	0.0350183	1.02457	0.863779	0.951494	1
btr	3	5979..7448	266.284	0.0348932	1.02448	0.820675	0.92815	1
hpt	10	complement(53147..53704)	298.024	0.0347945	1.02441	0.848227	0.942691	1
patA_3	27	2458..3861	251.65	0.0346345	1.0243	0.86129	0.949431	1
EAOBLBHJ_02749	28	complement(35930..37483)	339.533	0.0341235	1.02393	0.859472	0.948512	1
oppA_2	11	12049..13794	287.747	0.0339736	1.02383	0.837923	0.938887	1
EAOBLBHJ_02636	26	complement(49673..50098)	145.625	0.0333698	1.0234	0.885559	0.960629	1
hppA	4	complement(89111..91222)	199.038	0.0330986	1.02321	0.843665	0.940401	1
EAOBLBHJ_03438	48	complement(14401..15780)	332.643	0.0329419	1.0231	0.856818	0.946564	1
kdgA	28	complement(28175..28819)	242.979	0.0323213	1.02266	0.877291	0.955467	1
rsxC_2	11	93898..95244	259.348	0.032277	1.02262	0.850513	0.943093	1
rbsD	15	complement(17771..18193)	145.604	0.0321415	1.02253	0.888102	0.960629	1
EAOBLBHJ_03071	35	31138..32085	263.69	0.0319131	1.02237	0.859853	0.948637	1
pemK_2	9	complement(489..827)	142.77	0.0318225	1.0223	0.90665	0.962369	1
EAOBLBHJ_01209	8	80919..81167	33.6712	0.0316995	1.02222	0.945229	0.977312	1
EAOBLBHJ_00226	2	complement(4249..4836)	213.942	0.0313738	1.02198	0.884111	0.96056	1
kce_2	7	76046..76897	300.055	0.0311263	1.02181	0.865233	0.951917	1
spoIVB	36	complement(18529..19581)	228.603	0.0308495	1.02161	0.86638	0.952018	1
menG	6	complement(104225..104833)	161.302	0.0308063	1.02158	0.88867	0.960629	1
EAOBLBHJ_03141	38	2882..3433	79.966	0.0307455	1.02154	0.916392	0.965537	1
ymdB_2	25	complement(69522..70304)	214.581	0.0302009	1.02115	0.886076	0.960629	1
EAOBLBHJ_02845	30	complement(22847..24031)	294.832	0.0300437	1.02104	0.867318	0.952149	1
radA	8	9990..11363	217.194	0.0299618	1.02099	0.874746	0.954414	1
EAOBLBHJ_00269	2	complement(47138..47632)	131.414	0.0299584	1.02098	0.902243	0.961707	1
EAOBLBHJ_01489	11	64410..65189	257.775	0.0299487	1.02098	0.892591	0.960629	1
pgsA	2	45141..45668	235.674	0.0297802	1.02086	0.875554	0.954711	1
sleB_1	1	complement(67206..67823)	244.878	0.0296911	1.02079	0.898463	0.960726	1
hrp1	40	complement(8320..8757)	167.963	0.0296702	1.02078	0.894738	0.960726	1
yeeO_1	4	144856..146232	224.551	0.0296698	1.02078	0.871689	0.954005	1
bcd_1	4	complement(86588..88501)	193.013	0.0295796	1.02071	0.869314	0.953249	1
nirC	8	78006..78785	190.551	0.0294046	1.02059	0.899547	0.960996	1
spmA	12	complement(43591..44169)	169.912	0.0294039	1.02059	0.897489	0.960726	1
EAOBLBHJ_00458	3	complement(86248..87879)	169.282	0.0292075	1.02045	0.877037	0.955467	1
tesE	16	complement(80040..80867)	214.403	0.0287858	1.02015	0.897007	0.960726	1
hadI_1	35	5994..8939	279.58	0.0284876	1.01994	0.864158	0.951617	1
EAOBLBHJ_02773	29	complement(8383..8916)	233.029	0.027661	1.01936	0.8868	0.960629	1
EAOBLBHJ_03534	55	complement(4217..4387)	10.7671	0.0273967	1.01917	0.97856	0.991377	1
vanB	29	48490..49542	211.198	0.0272222	1.01905	0.893782	0.960726	1
pduU_1	3	complement(62026..62457)	198.969	0.0272216	1.01905	0.889748	0.960629	1
pyrB	11	101938..102996	274.193	0.0271841	1.01902	0.865737	0.952018	1
ppaX	31	complement(20839..21498)	207.11	0.0269174	1.01883	0.888267	0.960629	1
EAOBLBHJ_02499	24	complement(35900..36805)	246.18	0.0266875	1.01867	0.89834	0.960726	1
oppD_1	5	108693..109670	243.197	0.0264706	1.01852	0.894652	0.960726	1
sglT	17	64380..66341	328.11	0.0264542	1.01851	0.882154	0.959262	1
EAOBLBHJ_02924	32	complement(3625..3984)	203.912	0.0263863	1.01846	0.910649	0.963728	1
xynA1_7	14	58527..60188	190.226	0.0259008	1.01812	0.880345	0.957587	1
EAOBLBHJ_00971	6	complement(117133..118425)	272.172	0.0256863	1.01796	0.890268	0.960629	1
cckA	4	complement(69982..71694)	209.658	0.0254085	1.01777	0.889397	0.960629	1
btsS_1	3	4232..5962	321.95	0.0251217	1.01757	0.900165	0.960996	1
fliY	15	complement(33391..34248)	189.058	0.024837	1.01736	0.902178	0.961707	1
EAOBLBHJ_01795	14	64051..64614	268.801	0.0247668	1.01732	0.912442	0.964489	1
EAOBLBHJ_03504	53	complement(1141..2343)	230.312	0.0245916	1.01719	0.895605	0.960726	1
nfdA_3	22	complement(46904..48496)	300.013	0.0245638	1.01717	0.873015	0.954236	1
EAOBLBHJ_00870	6	24259..24960	216.563	0.0244504	1.01709	0.917574	0.96574	1
purE	20	75075..75569	78.8666	0.0243693	1.01703	0.933848	0.972267	1
tgt	8	complement(37853..38983)	203.654	0.0240958	1.01684	0.900765	0.960996	1
tagV_1	37	46..1533	180.905	0.0240714	1.01683	0.897787	0.960726	1
spo0A_4	36	complement(17595..18341)	236.144	0.0235046	1.01643	0.915408	0.965537	1
adk	1	complement(109129..109761)	221.147	0.0234132	1.01636	0.905508	0.962306	1
EAOBLBHJ_00175	1	135241..135729	145.305	0.0233116	1.01629	0.921348	0.967858	1
EAOBLBHJ_00376	2	172091..173026	305.638	0.0230738	1.01612	0.887714	0.960629	1
scpA_3	18	complement(21332..22087)	234.652	0.0228877	1.01599	0.911181	0.963728	1
fusA_1	12	73826..75904	225.246	0.0227912	1.01592	0.897351	0.960726	1
sigE_2	4	154027..154749	179.262	0.022742	1.01589	0.913894	0.964877	1
sdhA	27	23..568	87.8362	0.0226036	1.01579	0.938245	0.974654	1
EAOBLBHJ_02082	18	complement(52582..52788)	17.9441	0.0224551	1.01569	0.973257	0.988538	1
hmuU_3	30	complement(21788..22801)	269.752	0.0219343	1.01532	0.90694	0.96239	1
prs	14	complement(21957..22916)	264.733	0.021876	1.01528	0.90401	0.961862	1
EAOBLBHJ_01634	12	complement(101448..101828)	192.511	0.0213921	1.01494	0.924017	0.968398	1
EAOBLBHJ_00852	6	4806..5582	264.669	0.0205957	1.01438	0.917834	0.96574	1
kdpC	11	76965..77615	196.787	0.0205717	1.01436	0.924858	0.968407	1
EAOBLBHJ_01161	8	complement(36892..37320)	75.2232	0.0205241	1.01433	0.950595	0.979099	1
rplK	6	67891..68316	131.257	0.0203951	1.01424	0.931775	0.972267	1
zupT_1	1	complement(132776..133567)	195.3	0.0202946	1.01417	0.927878	0.970141	1
serA	12	complement(23538..24707)	270.031	0.0200452	1.01399	0.902813	0.961808	1
oraE	25	37739..39955	312.898	0.0198024	1.01382	0.910536	0.963728	1
EAOBLBHJ_03023	34	17483..18628	260.297	0.0197968	1.01382	0.917031	0.96561	1
EAOBLBHJ_02688	27	35017..36813	217.89	0.0197946	1.01382	0.894705	0.960726	1
lytB_1	8	complement(46144..47718)	251.012	0.0188332	1.01314	0.898622	0.960726	1
oppC_2	10	complement(23702..25030)	368.914	0.0188161	1.01313	0.909508	0.963728	1
EAOBLBHJ_00060	1	complement(50108..51718)	290.769	0.0187921	1.01311	0.907956	0.962992	1
EAOBLBHJ_00380	3	complement(295..561)	70.9495	0.0185157	1.01292	0.953746	0.98004	1
plsX	22	complement(11464..12486)	183.469	0.0185062	1.01291	0.920147	0.967174	1
resA	8	complement(39054..40364)	250.708	0.0183807	1.01282	0.917969	0.96574	1
rnfG	11	96306..96857	239.731	0.0176644	1.01232	0.930402	0.97198	1
scrK_2	15	complement(15687..16667)	265.919	0.0175651	1.01225	0.923943	0.968398	1
EAOBLBHJ_03352	45	5954..6277	222.963	0.0164903	1.0115	0.947519	0.978354	1
EAOBLBHJ_00534	4	2232..2513	72.3614	0.0161548	1.01126	0.963716	0.982775	1
EAOBLBHJ_02830	30	3018..4196	288.746	0.0157251	1.01096	0.933092	0.972267	1
queT	48	complement(12062..12583)	190.956	0.0148846	1.01037	0.951182	0.979256	1
ispE	19	complement(61719..62591)	106.622	0.014792	1.01031	0.937963	0.974654	1
flgG_2	12	complement(88680..89432)	260.714	0.0147878	1.0103	0.945449	0.977312	1
ypbG	7	complement(60595..61449)	149.759	0.0145636	1.01015	0.946829	0.978354	1
gph_3	6	76284..76940	208.206	0.0145391	1.01013	0.939043	0.974654	1
EAOBLBHJ_00603	4	complement(69057..69383)	79.8293	0.0144738	1.01008	0.96517	0.983369	1
znuB_1	4	84480..85304	175.283	0.0144726	1.01008	0.94929	0.979007	1
zraR_1	17	complement(61735..63108)	240.694	0.0144549	1.01007	0.935	0.972267	1
ctc_2	16	complement(16442..18658)	357.442	0.0142796	1.00995	0.932918	0.972267	1
ytfJ	18	complement(19613..20017)	130.319	0.0138962	1.00968	0.955575	0.980196	1
xynA1_9	39	complement(4970..5590)	260.64	0.0138886	1.00967	0.947928	0.978354	1
EAOBLBHJ_01573	12	complement(40478..40855)	136.763	0.0135857	1.00946	0.96038	0.981341	1
pstA	31	complement(17932..18798)	279.101	0.0134462	1.00936	0.939687	0.97481	1
ybiT_2	20	57090..58577	179.532	0.0129488	1.00902	0.941725	0.975835	1
dgt_1	2	115666..116670	246.149	0.0124864	1.00869	0.947585	0.978354	1
thrZ	1	97932..99701	305.718	0.011547	1.00804	0.951821	0.979629	1
eutQ_2	27	24473..24901	220.29	0.011132	1.00775	0.958638	0.980971	1
gltC_3	7	complement(91008..91892)	164.804	0.0107464	1.00748	0.963557	0.982775	1
typA	40	6424..8250	246.228	0.0107095	1.00745	0.952581	0.97997	1
EAOBLBHJ_00497	3	129392..130474	279.899	0.0104642	1.00728	0.95614	0.980196	1
tagO	4	139369..140463	219.882	0.0103699	1.00721	0.952937	0.97997	1
groL	30	complement(39345..40973)	335.427	0.0102961	1.00716	0.956229	0.980196	1
EAOBLBHJ_03019	34	complement(14506..15066)	205.294	0.0102597	1.00714	0.9611	0.981514	1
EAOBLBHJ_01424	10	complement(93730..96417)	329.757	0.0102581	1.00714	0.953873	0.98004	1
lysS	22	complement(23304..25253)	314.3	0.00935089	1.0065	0.958605	0.980971	1
carA_3	24	complement(13618..15198)	306.225	0.0090844	1.00632	0.95578	0.980196	1
pfkA	46	complement(541..1524)	310.101	0.00874051	1.00608	0.962641	0.982523	1
dppA_4	11	28612..30213	402.342	0.00846021	1.00588	0.969292	0.985354	1
EAOBLBHJ_01691	13	56289..56513	34.74	0.00752636	1.00523	0.989073	0.997452	1
fatB	9	77887..78984	208.624	0.00619252	1.0043	0.975407	0.989874	1
asrC	26	complement(27537..28604)	214.388	0.0060826	1.00423	0.976368	0.98999	1
fbiB	30	complement(46851..47399)	239.723	0.00598439	1.00416	0.97624	0.98999	1
EAOBLBHJ_01816	14	complement(86951..87229)	45.4373	0.00525543	1.00365	0.988898	0.997452	1
carA_5	25	54412..55968	250.713	0.0050481	1.00351	0.975877	0.98999	1
cssR	11	13948..14622	256.071	0.00494536	1.00343	0.982018	0.993779	1
EAOBLBHJ_02800	29	complement(26516..27349)	188.494	0.00434689	1.00302	0.984603	0.994962	1
bcd_2	25	complement(22238..23401)	364.766	0.00402169	1.00279	0.982579	0.993889	1
EAOBLBHJ_00052	1	complement(45098..45442)	70.6361	0.00372413	1.00258	0.991573	0.998025	1
hxlR_1	2	complement(120185..120586)	170	0.00285692	1.00198	0.990643	0.998025	1
EAOBLBHJ_00533	4	1177..2079	291.129	0.00263242	1.00183	0.988663	0.997452	1
mepA_4	8	96374..97732	214.384	0.00254571	1.00177	0.988324	0.997452	1
recU	1	complement(66510..67022)	190.62	0.00243455	1.00169	0.991475	0.998025	1
pspE_3	21	4278..4655	143.632	0.00214964	1.00149	0.993721	0.998492	1
thlA_1	14	28418..29677	322.301	0.00177443	1.00123	0.990441	0.998025	1
dppA_2	7	complement(113722..114522)	170.623	0.00167595	1.00116	0.993256	0.998492	1
EAOBLBHJ_00237	2	complement(14436..19958)	284.011	0.00145094	1.00101	0.993672	0.998492	1
zntR	7	complement(65108..65908)	164.93	0.00115428	1.0008	0.995492	0.999598	1
EAOBLBHJ_02470	23	complement(71739..72107)	66.1717	0.00113056	1.00078	0.997252	0.999598	1
yfkN_3	30	36044..39169	327.112	0.00110565	1.00077	0.995165	0.999598	1
lexA_1	31	24194..24811	166.552	0.000892944	1.00062	0.996914	0.999598	1
hbpA_3	26	64112..65707	313.167	0.000562117	1.00039	0.997311	0.999598	1
glgA	15	40333..41769	246.686	0.000497092	1.00034	0.997788	0.999755	1
gpmI	1	complement(83399..84919)	365.459	0.000316109	1.00022	0.998749	0.999999	1
EAOBLBHJ_00998	7	complement(2681..4525)	221.02	0.000187344	1.00013	0.999043	0.999999	1
flhB_2	44	11972..12301	73.0124	-3.13241e-07	-1	0.999999	0.999999	1
EAOBLBHJ_02453	23	complement(41558..41908)	72.7376	-4.73289e-05	-1.00003	0.999894	0.999999	1
EAOBLBHJ_00065	1	complement(55652..56806)	307.835	-0.000109118	-1.00008	0.999517	0.999999	1
rbfA	50	complement(6437..6826)	205.286	-0.000413329	-1.00029	0.998469	0.999999	1
hpdA	42	complement(27739..28659)	225.635	-0.000672672	-1.00047	0.997351	0.999598	1
flgG_1	12	complement(87932..88663)	233.699	-0.000978737	-1.00068	0.996717	0.999598	1
alsT_1	2	106785..108221	281.765	-0.00142176	-1.00099	0.992592	0.998485	1
rlmK	6	18575..19438	232.507	-0.00171994	-1.00119	0.993649	0.998492	1
adh1_2	19	complement(19274..20389)	263.905	-0.00217453	-1.00151	0.991075	0.998025	1
EAOBLBHJ_02890	31	complement(23301..23531)	33.6415	-0.00240566	-1.00167	0.995746	0.999598	1
EAOBLBHJ_00511	3	complement(147953..148549)	164.258	-0.00269276	-1.00187	0.991216	0.998025	1
acrA	25	complement(20286..21389)	342.207	-0.00290561	-1.00202	0.98648	0.996281	1
EAOBLBHJ_02161	19	complement(44913..45818)	229.929	-0.00308614	-1.00214	0.988433	0.997452	1
leuS	37	5072..7498	298.943	-0.00332708	-1.00231	0.984895	0.994962	1
EAOBLBHJ_03303	43	8645..8806	15.2317	-0.0034736	-1.00241	0.996205	0.999598	1
rbsC_3	24	complement(61902..62861)	289.552	-0.00356861	-1.00248	0.984657	0.994962	1
rapA_1	10	complement(84324..93470)	306.046	-0.00395763	-1.00275	0.982716	0.993889	1
pgiA	28	22751..23332	325.5	-0.00398777	-1.00277	0.98325	0.994148	1
EAOBLBHJ_03342	45	1201..1722	476.075	-0.0043225	-1.003	0.980551	0.992878	1
artM	24	complement(40129..40860)	236.043	-0.00494973	-1.00344	0.982048	0.993779	1
EAOBLBHJ_02530	25	1983..3122	291.537	-0.00531486	-1.00369	0.975215	0.989874	1
EAOBLBHJ_00324	2	112286..112498	27.8263	-0.0057973	-1.00403	0.992224	0.998397	1
EAOBLBHJ_03372	45	22290..22661	249.007	-0.00613853	-1.00426	0.976634	0.98999	1
fprA_2	5	complement(129224..130429)	214.68	-0.00634519	-1.00441	0.971812	0.987353	1
EAOBLBHJ_01419	10	complement(82557..82895)	128.207	-0.00707378	-1.00492	0.980599	0.992878	1
dapF	16	42071..42910	199.918	-0.00712012	-1.00495	0.974167	0.98918	1
EAOBLBHJ_01843	15	complement(30307..30720)	172.22	-0.00717478	-1.00499	0.97773	0.990818	1
EAOBLBHJ_00223	2	complement(2638..2898)	27.7212	-0.00738308	-1.00513	0.989322	0.997452	1
EAOBLBHJ_00089	1	complement(70817..71428)	261.774	-0.00748128	-1.0052	0.971437	0.987253	1
mbl	47	complement(7608..8630)	245.748	-0.00797281	-1.00554	0.96701	0.983878	1
acm	2	134248..134991	147.432	-0.00798413	-1.00555	0.968206	0.984809	1
EAOBLBHJ_01987	17	complement(22328..23752)	266.783	-0.00868389	-1.00604	0.956733	0.980204	1
mepA_2	7	65978..67336	276.107	-0.00884085	-1.00615	0.955148	0.980196	1
gmk	18	complement(2247..2858)	172.137	-0.00929605	-1.00646	0.966289	0.983425	1
kdd_2	26	37254..38294	303.177	-0.00937412	-1.00652	0.95533	0.980196	1
mleN_6	27	25025..26389	283.255	-0.0095737	-1.00666	0.950672	0.979099	1
ruvA	8	complement(32132..32737)	167.636	-0.00970833	-1.00675	0.968478	0.984809	1
EAOBLBHJ_00250	2	complement(31079..31813)	203.312	-0.00975668	-1.00679	0.964938	0.983369	1
glmM	8	complement(29137..30495)	181.25	-0.0100184	-1.00697	0.954482	0.980196	1
srrA_5	48	1431..2132	238.725	-0.0101379	-1.00705	0.963408	0.982775	1
EAOBLBHJ_01728	13	84749..85264	182.799	-0.0102164	-1.00711	0.966083	0.983425	1
EAOBLBHJ_03475	50	13551..14483	178.108	-0.0102167	-1.00711	0.959809	0.981322	1
argO	33	complement(31206..31817)	229.32	-0.0104895	-1.0073	0.95932	0.981322	1
sgcG_1	5	57467..58399	195.862	-0.0104965	-1.0073	0.958565	0.980971	1
EAOBLBHJ_01654	13	complement(14690..15349)	250.102	-0.0105689	-1.00735	0.964021	0.982805	1
EAOBLBHJ_02225	20	complement(31136..31537)	162.167	-0.0106389	-1.0074	0.965926	0.983425	1
EAOBLBHJ_02796	29	complement(22461..22883)	189.893	-0.0109211	-1.0076	0.959637	0.981322	1
rsxB_5	21	49240..50370	233.884	-0.011569	-1.00805	0.950039	0.979099	1
rpoA	1	complement(104965..105912)	427.965	-0.0116223	-1.00809	0.942751	0.975835	1
nhaP2_2	35	complement(23631..25232)	133.261	-0.0117037	-1.00815	0.956788	0.980204	1
EAOBLBHJ_03242	41	complement(5927..6583)	135.336	-0.012107	-1.00843	0.948446	0.97842	1
EAOBLBHJ_01992	17	complement(25682..26632)	267.89	-0.0122145	-1.0085	0.948107	0.978354	1
pbpF	6	complement(58955..61660)	281.62	-0.0125511	-1.00874	0.941875	0.975835	1
yesO	2	72264..73559	213.212	-0.0127544	-1.00888	0.947104	0.978354	1
purA	5	100386..101669	264.114	-0.013319	-1.00927	0.938981	0.974654	1
EAOBLBHJ_03431	48	5985..6785	97.1897	-0.013643	-1.0095	0.950755	0.979099	1
metH	4	107343..109703	245.114	-0.0142225	-1.00991	0.944908	0.977312	1
EAOBLBHJ_02492	24	27850..29298	298.366	-0.0145915	-1.01017	0.93255	0.972267	1
EAOBLBHJ_02218	20	complement(25199..26587)	262.346	-0.014675	-1.01022	0.93073	0.97198	1
surA	6	62572..64170	281.911	-0.01474	-1.01027	0.934841	0.972267	1
cutC	42	complement(28688..31192)	364.638	-0.0147814	-1.0103	0.933243	0.972267	1
EAOBLBHJ_03004	33	37852..38808	247.137	-0.0149514	-1.01042	0.93263	0.972267	1
ilvC	11	complement(88928..89947)	251.277	-0.0151446	-1.01055	0.932504	0.972267	1
btuF	2	130141..131151	274.953	-0.0158877	-1.01107	0.930584	0.97198	1
eutB_1	11	58616..59986	270.828	-0.0159352	-1.01111	0.919962	0.967174	1
EAOBLBHJ_01002	7	complement(7148..7606)	171.446	-0.0161887	-1.01128	0.939947	0.97481	1
csrA1	26	7327..7596	53.3293	-0.0162988	-1.01136	0.965404	0.983369	1
iap_2	10	complement(100874..102529)	330.855	-0.0163267	-1.01138	0.935103	0.972267	1
divIB	33	25296..26177	180.362	-0.0165101	-1.01151	0.938777	0.974654	1
dhaT	5	115939..117069	304.618	-0.0171884	-1.01199	0.926493	0.969545	1
ortA	25	35641..35940	100.424	-0.0178387	-1.01244	0.960217	0.981341	1
EAOBLBHJ_03266	41	complement(30777..31046)	132.872	-0.0179603	-1.01253	0.957281	0.980428	1
axe7A	9	complement(94438..95262)	188.13	-0.0187784	-1.0131	0.934227	0.972267	1
opuBB	8	43472..45058	240.205	-0.0188487	-1.01315	0.900526	0.960996	1
EAOBLBHJ_03207	39	complement(32236..33024)	214.475	-0.0189979	-1.01326	0.924828	0.968407	1
EAOBLBHJ_02255	20	complement(56123..56776)	76.4866	-0.0193474	-1.0135	0.941926	0.975835	1
EAOBLBHJ_01357	10	complement(13630..14157)	236.738	-0.0194006	-1.01354	0.928723	0.970739	1
EAOBLBHJ_00581	4	46999..48396	218.321	-0.0194427	-1.01357	0.916419	0.965537	1
ssb_2	48	complement(4947..5435)	204.889	-0.0195194	-1.01362	0.935989	0.972903	1
rbsA_4	24	complement(63842..65344)	261.973	-0.0196304	-1.0137	0.904769	0.962095	1
EAOBLBHJ_02739	28	complement(26271..27263)	292.402	-0.0203466	-1.0142	0.910013	0.963728	1
EAOBLBHJ_00995	7	1117..1680	203.273	-0.0204895	-1.0143	0.918732	0.966258	1
EAOBLBHJ_02516	24	complement(55052..56344)	327.807	-0.0208134	-1.01453	0.911978	0.964285	1
EAOBLBHJ_00574	4	37291..38103	173.821	-0.0209412	-1.01462	0.924608	0.968407	1
EAOBLBHJ_00292	2	complement(69168..70967)	298.565	-0.0210333	-1.01469	0.914727	0.96547	1
EAOBLBHJ_00676	4	152512..152853	113.893	-0.0213392	-1.0149	0.942753	0.975835	1
EAOBLBHJ_00251	2	complement(31810..32739)	249.329	-0.0216633	-1.01513	0.913679	0.964877	1
tepA	20	complement(24404..25120)	181.562	-0.0220326	-1.01539	0.90971	0.963728	1
EAOBLBHJ_02915	31	complement(46361..47053)	96.1231	-0.0221704	-1.01549	0.927334	0.969858	1
EAOBLBHJ_03391	46	complement(12381..13907)	283.457	-0.0224516	-1.01568	0.896222	0.960726	1
pyrK	4	158478..159236	170.021	-0.0226676	-1.01584	0.916336	0.965537	1
EAOBLBHJ_00967	6	114137..114910	157.102	-0.0230176	-1.01608	0.901714	0.961707	1
EAOBLBHJ_00225	2	complement(3886..4158)	49.2743	-0.0230753	-1.01612	0.949727	0.979099	1
ftsA_1	4	29725..30552	179.149	-0.0233571	-1.01632	0.916928	0.96561	1
EAOBLBHJ_01276	9	24188..24937	200.053	-0.023715	-1.01657	0.926763	0.969545	1
smpB	8	complement(103213..103686)	166.646	-0.0241274	-1.01686	0.909655	0.963728	1
fprA_1	4	complement(85352..86566)	255.971	-0.0241345	-1.01687	0.883419	0.960344	1
murAB_1	11	complement(44836..46128)	178.228	-0.0244867	-1.01712	0.903337	0.961862	1
xynA1_6	9	complement(52727..57634)	244.858	-0.0249071	-1.01741	0.894319	0.960726	1
EAOBLBHJ_01386	10	45184..46038	186.264	-0.0250977	-1.01755	0.896261	0.960726	1
EAOBLBHJ_02608	26	complement(16099..16959)	198.708	-0.025753	-1.01801	0.906138	0.962369	1
EAOBLBHJ_01425	10	complement(96608..96967)	137.752	-0.0260909	-1.01825	0.922703	0.967858	1
rplO	1	complement(111105..111545)	173.183	-0.0264959	-1.01854	0.903908	0.961862	1
EAOBLBHJ_01301	9	complement(58160..59575)	249.8	-0.0270144	-1.0189	0.888082	0.960629	1
ydcV	29	44223..45065	239.448	-0.0275432	-1.01927	0.892429	0.960629	1
EAOBLBHJ_00856	6	9334..11463	164.458	-0.0276041	-1.01932	0.878	0.955621	1
ecfT_1	6	21247..22059	230.758	-0.0276455	-1.01935	0.886023	0.960629	1
EAOBLBHJ_00679	4	complement(154756..155160)	156.595	-0.0277385	-1.01941	0.910101	0.963728	1
prpC_2	46	complement(17969..18706)	236.287	-0.0278345	-1.01948	0.89664	0.960726	1
hmrR	5	complement(19235..19882)	352.388	-0.0279078	-1.01953	0.898588	0.960726	1
EAOBLBHJ_00379	2	174788..175603	239.301	-0.0281214	-1.01968	0.899807	0.960996	1
EAOBLBHJ_03604	74	complement(833..1060)	30.3841	-0.0282829	-1.0198	0.956041	0.980196	1
gcdC	6	135673..135882	33.2032	-0.0285003	-1.01995	0.953617	0.98004	1
potB	29	43414..44226	241.58	-0.0286084	-1.02003	0.895783	0.960726	1
bioC	2	62801..63535	223.525	-0.0286837	-1.02008	0.887287	0.960629	1
ftsA_2	11	57157..58587	239.423	-0.0286876	-1.02008	0.866663	0.952018	1
rplV	1	complement(117025..117357)	130.889	-0.0288151	-1.02017	0.922393	0.967858	1
EAOBLBHJ_00236	2	complement(14026..14367)	111.303	-0.0291244	-1.02039	0.924034	0.968398	1
EAOBLBHJ_01912	16	complement(23204..24076)	170.944	-0.0291259	-1.02039	0.900284	0.960996	1
oppD_2	9	complement(98886..99914)	250.492	-0.0292353	-1.02047	0.875125	0.954536	1
EAOBLBHJ_03369	45	18422..20815	493.219	-0.0294022	-1.02059	0.873011	0.954236	1
oppC_3	11	8689..10011	282.066	-0.0294942	-1.02065	0.847332	0.942691	1
trkA	4	complement(92821..94212)	210.108	-0.0296504	-1.02076	0.873484	0.954236	1
rocF	25	44468..45361	238.642	-0.0300543	-1.02105	0.886548	0.960629	1
dnaA_1	3	26461..27465	267.81	-0.0300754	-1.02107	0.873534	0.954236	1
EAOBLBHJ_00249	2	complement(30156..30887)	256.303	-0.0304619	-1.02134	0.873916	0.954236	1
intQ_1	29	33765..34961	247.508	-0.0306546	-1.02148	0.869448	0.953249	1
bm3R1	15	complement(82051..82611)	105.681	-0.0308987	-1.02165	0.895727	0.960726	1
cwlS	18	complement(72934..74574)	226.232	-0.0310922	-1.02179	0.871467	0.954005	1
EAOBLBHJ_00057	1	complement(47366..48436)	240.932	-0.0312387	-1.02189	0.861946	0.949769	1
EAOBLBHJ_02909	31	40525..40947	152.875	-0.0314487	-1.02204	0.899656	0.960996	1
EAOBLBHJ_00545	4	11334..11771	151.192	-0.0314945	-1.02207	0.913018	0.964811	1
EAOBLBHJ_01965	17	834..1991	179.84	-0.031789	-1.02228	0.90389	0.961862	1
bfmBAB_1	9	complement(33598..34578)	237.003	-0.0320065	-1.02243	0.866022	0.952018	1
EAOBLBHJ_03351	45	5630..5950	178.978	-0.0323492	-1.02268	0.89044	0.960629	1
tag	10	complement(33977..34543)	134.094	-0.033546	-1.02352	0.884158	0.96056	1
EAOBLBHJ_00375	2	170705..171616	210.613	-0.0336215	-1.02358	0.869954	0.953279	1
ce	6	complement(85581..86792)	254.807	-0.0336337	-1.02359	0.846261	0.942691	1
patA_2	25	567..1967	231.402	-0.0339377	-1.0238	0.8558	0.946564	1
engB	18	complement(23730..24329)	161.086	-0.0341825	-1.02398	0.879772	0.957256	1
EAOBLBHJ_02400	22	complement(67785..68198)	153.185	-0.0343744	-1.02411	0.88644	0.960629	1
EAOBLBHJ_01507	11	82122..82334	12.9049	-0.0345888	-1.02426	0.960809	0.981498	1
srrA_4	31	33103..33795	242.493	-0.0348358	-1.02444	0.867159	0.952149	1
glnA_1	2	127904..129238	202.842	-0.0352792	-1.02476	0.850463	0.943093	1
spoIIQ	12	14892..15632	159.842	-0.0355338	-1.02494	0.850369	0.943093	1
pncB2	27	complement(37364..38797)	282.519	-0.0358381	-1.02515	0.815831	0.925262	1
EAOBLBHJ_03331	44	12309..12893	206.437	-0.0363192	-1.02549	0.861373	0.949431	1
guaA	7	complement(52405..53946)	210.733	-0.0374257	-1.02628	0.84288	0.940227	1
acoA_2	19	complement(23650..24594)	267.087	-0.0394422	-1.02772	0.837464	0.938887	1
EAOBLBHJ_03354	45	6829..8604	476.774	-0.039677	-1.02788	0.819462	0.927664	1
mmpL4	4	complement(103318..105750)	241.935	-0.0399655	-1.02809	0.827075	0.932168	1
mleN_7	33	complement(12356..13780)	276.308	-0.0410286	-1.02885	0.783614	0.906404	1
tmpC_1	3	7634..8725	265.297	-0.0411803	-1.02896	0.824998	0.931127	1
EAOBLBHJ_02932	32	10642..11967	353.978	-0.0421668	-1.02966	0.793949	0.913584	1
ykoT_3	22	complement(68179..69147)	250.087	-0.0424113	-1.02983	0.803158	0.919086	1
ybeY	47	complement(2000..2503)	187.811	-0.042512	-1.02991	0.848292	0.942691	1
treP	2	complement(67016..69178)	227.405	-0.0426609	-1.03001	0.807478	0.920558	1
EAOBLBHJ_00087	1	complement(69911..70210)	107.357	-0.0430825	-1.03031	0.890249	0.960629	1
trmB	21	14925..15560	188.052	-0.0431413	-1.03035	0.833607	0.936471	1
ybiT_3	39	complement(30332..30658)	68.5769	-0.043455	-1.03058	0.890332	0.960629	1
lysA	16	44321..45619	272.782	-0.043456	-1.03058	0.807456	0.920558	1
udk_2	12	complement(82385..83002)	275.44	-0.0435459	-1.03064	0.839796	0.938903	1
Int-Tn_5	32	complement(711..1862)	341.295	-0.0439678	-1.03095	0.787584	0.908338	1
ybiT_1	10	37146..38741	215.287	-0.0444134	-1.03126	0.812805	0.924875	1
sigE_6	34	complement(30183..30710)	215.427	-0.0444702	-1.0313	0.847587	0.942691	1
ppiB	8	complement(102649..103170)	229.433	-0.0447483	-1.0315	0.814768	0.925262	1
EAOBLBHJ_01383	10	40835..41656	281.627	-0.0448327	-1.03156	0.823639	0.930616	1
ybiR	20	complement(19942..21156)	196.861	-0.0450352	-1.03171	0.785743	0.907392	1
EAOBLBHJ_00043	1	complement(36257..36574)	96.4166	-0.0452104	-1.03183	0.887234	0.960629	1
EAOBLBHJ_03182	39	complement(5944..6213)	79.644	-0.0455278	-1.03206	0.891558	0.960629	1
EAOBLBHJ_02329	21	complement(60860..62650)	221.725	-0.0457345	-1.03221	0.768224	0.897355	1
EAOBLBHJ_01533	12	1229..2086	225.061	-0.0460953	-1.03247	0.83309	0.936471	1
atpG	11	24483..25364	272.569	-0.0468492	-1.03301	0.79671	0.91505	1
eda	24	complement(31337..32299)	256.911	-0.0469286	-1.03306	0.796645	0.91505	1
gudD	16	19582..20916	276.459	-0.0474734	-1.03345	0.768136	0.897355	1
EAOBLBHJ_00031	1	27104..27316	28.6121	-0.0477582	-1.03366	0.932593	0.972267	1
purC	20	75571..76290	211.569	-0.047777	-1.03367	0.822484	0.929606	1
EAOBLBHJ_03034	34	complement(30836..31264)	166.406	-0.0478489	-1.03372	0.874546	0.954414	1
EAOBLBHJ_01496	11	69798..71021	303.975	-0.0480631	-1.03388	0.757129	0.890828	1
orr_1	12	complement(18061..19131)	178.436	-0.0488364	-1.03443	0.805376	0.920225	1
atoC_5	32	complement(7951..9387)	253.015	-0.0489431	-1.03451	0.770008	0.898553	1
EAOBLBHJ_00490	3	complement(122484..124238)	327.626	-0.0492209	-1.03471	0.798094	0.915415	1
lsrB	15	complement(19545..20537)	271.699	-0.0497788	-1.03511	0.778131	0.903537	1
rpsN1	1	complement(113744..113929)	41.6943	-0.0500306	-1.03529	0.910911	0.963728	1
EAOBLBHJ_02777	29	complement(10277..10579)	122.376	-0.0501387	-1.03536	0.87692	0.955467	1
mazG	41	13368..14156	208.303	-0.0502995	-1.03548	0.799713	0.916329	1
sufB	3	105740..106663	341.141	-0.0504118	-1.03556	0.778488	0.903537	1
mepA_11	28	complement(37915..39297)	217.254	-0.0506563	-1.03574	0.787438	0.908338	1
pdtaR_1	2	163484..164026	182.096	-0.0508948	-1.03591	0.825138	0.931127	1
cytR	56	complement(19..1035)	183.257	-0.0509958	-1.03598	0.803444	0.919086	1
cdsA	34	5285..6112	158.067	-0.0519236	-1.03665	0.803619	0.919086	1
EAOBLBHJ_01706	13	64196..65155	221.095	-0.052756	-1.03724	0.829417	0.933882	1
EAOBLBHJ_01657	13	complement(16532..18106)	234.605	-0.0529554	-1.03739	0.779423	0.904202	1
nudF	8	104428..104964	180.541	-0.0530023	-1.03742	0.839442	0.938903	1
rsmI	12	complement(44822..45667)	158.954	-0.0532529	-1.0376	0.794186	0.913584	1
EAOBLBHJ_01999	17	complement(39183..40139)	283.681	-0.0533151	-1.03765	0.767011	0.897116	1
hag	44	complement(76..1560)	246.136	-0.0535382	-1.03781	0.765967	0.896638	1
citN	21	complement(72594..73976)	234.098	-0.0535702	-1.03783	0.764004	0.895364	1
ppdK	42	complement(9765..12410)	298.815	-0.0547585	-1.03869	0.745749	0.884459	1
EAOBLBHJ_02349	22	complement(5311..5808)	220.702	-0.0550721	-1.03891	0.785298	0.907392	1
EAOBLBHJ_02073	18	complement(38303..38902)	74.6476	-0.0551053	-1.03893	0.851564	0.943883	1
rpsM	1	complement(107032..107400)	213.434	-0.0555504	-1.03926	0.799615	0.916329	1
EAOBLBHJ_02477	24	complement(9846..10865)	306.049	-0.0555738	-1.03927	0.744356	0.883834	1
ilvK	10	60104..61168	263.863	-0.0555923	-1.03929	0.738447	0.879472	1
secG	57	complement(2293..2529)	32.5868	-0.0562561	-1.03976	0.916134	0.965537	1
wecH_2	27	1384..2445	276.726	-0.0566429	-1.04004	0.761354	0.893436	1
ytrA_1	6	45164..45562	126.521	-0.0573229	-1.04053	0.824358	0.931127	1
ywlF	15	55509..55934	181.197	-0.0574008	-1.04059	0.806817	0.920558	1
EAOBLBHJ_03416	47	complement(12043..12381)	63.8252	-0.0574512	-1.04063	0.856464	0.946564	1
EAOBLBHJ_02931	32	9543..10586	414.9	-0.0577486	-1.04084	0.750432	0.887055	1
EAOBLBHJ_00689	4	160875..161204	141.606	-0.0577878	-1.04087	0.839301	0.938903	1
kamE	26	41369..42157	228.307	-0.057941	-1.04098	0.767285	0.897141	1
fatC	8	70693..71691	215.879	-0.0584279	-1.04133	0.771794	0.898656	1
oxlT	5	complement(61345..62571)	117.546	-0.0591352	-1.04184	0.797586	0.915128	1
EAOBLBHJ_02292	21	complement(15611..16366)	232.001	-0.0591376	-1.04184	0.778596	0.903537	1
EAOBLBHJ_00956	6	complement(106538..106720)	16.4126	-0.0599515	-1.04243	0.933592	0.972267	1
EAOBLBHJ_03236	40	complement(32228..32407)	16.9367	-0.0601504	-1.04257	0.934379	0.972267	1
EAOBLBHJ_00096	1	complement(74105..74332)	26.8581	-0.0604634	-1.0428	0.90645	0.962369	1
sodA	20	54049..54675	232.681	-0.0606201	-1.04291	0.784212	0.906619	1
EAOBLBHJ_01785	14	complement(52327..53310)	290.782	-0.0610639	-1.04323	0.727641	0.87258	1
EAOBLBHJ_01065	7	72753..73106	83.1656	-0.0613136	-1.04342	0.890919	0.960629	1
ttdB	17	82688..83278	277.552	-0.0615268	-1.04357	0.751754	0.887734	1
EAOBLBHJ_00785	5	complement(95683..96666)	187.521	-0.061751	-1.04373	0.752771	0.888102	1
trpB	14	9283..10668	284.544	-0.0617865	-1.04376	0.70555	0.861257	1
lysO	1	101218..102192	201.099	-0.0623893	-1.04419	0.76811	0.897355	1
pyk	27	6423..7859	268.137	-0.0627716	-1.04447	0.695064	0.854835	1
hxlR_5	53	7919..8269	137.624	-0.0638203	-1.04523	0.806475	0.920558	1
oppD_3	10	complement(22631..23683)	223.206	-0.0638797	-1.04527	0.706946	0.861409	1
EAOBLBHJ_00235	2	complement(13121..14011)	225.326	-0.0640683	-1.04541	0.75412	0.888758	1
pdhD_2	19	complement(17840..19225)	335.626	-0.0642994	-1.04558	0.697095	0.855853	1
flr_3	34	217..777	183.647	-0.0655375	-1.04647	0.748794	0.886322	1
EAOBLBHJ_01915	16	26196..27710	368.025	-0.0655989	-1.04652	0.746636	0.884881	1
alsT_3	33	35752..37137	297.086	-0.0656853	-1.04658	0.698928	0.857217	1
[truncated: 1,559 more rows]
